# Supplementary material for: Nod2 protects mice from inflammation and obesity-dependent liver cancer
Source: Sci Rep. 2020 Nov 25;10:20519. doi: 10.1038/s41598-020-77463-7 (PMC7688964; doi:10.1038/s41598-020-77463-7)
Supplement: Supplementary file 1 — Supplementary Table S1. [file 41598_2020_77463_MOESM1_ESM.xlsx]

## Sheet: Table S1
Table S1. Genes that function in cell division, cell activation and signaling and that are differentially expressed in the liver of male Nod2-deficient mice treated with DMBA and maintained on high fat diet for 31 weeks compared with similarly treated male WT mice.a
Gene		Nod2 KO DMBA-HFD								WT DMBA-HFD							Nod2 KO DMBA-HFD/WT DMBA-HFD average (Fold Change)
Symbol	Name	1	2	3	4	5	6	7	Average	1	2	3	4	5	6	Average	1b	2b	3b	4b	5b	6b	7b	Average FCc	log2FC	P value	FDRd
Cell cycle
Ccdc68	coiled-coil domain containing 68	92.2808	119.948	63.3767	211.362	67.8843	89.5032	88.356	104.673	34.8013	26.9138	69.7045	22.7919	47.0316	49.2958	41.76	2.20997	2.87255	1.51777	5.06177	1.62572	2.14346	2.11598	2.50675	1.32582	1.18879e-05	0.00166458
Ccdc120	coiled-coil domain containing 120	120.111	132.077	42.2512	156.817	56.776	98.9246	93.631	100.084	15.9506	11.0822	133.185	19.753	26.6512	38.9781	40.9334	2.93431	3.22664	1.03219	3.83102	1.38703	2.41672	2.2874	2.44504	1.28986	0.00178481	0.0368169
Ccdc170	coiled-coil domain containing 170	10.2534	18.8682	36.6177	50.4541	13.5769	20.413	30.3312	25.7878	0	3.16633	8.71307	6.07785	10.974	14.9034	7.30578	1.40347	2.58264	5.01215	6.90605	1.85837	2.79409	4.15167	3.52978	1.81958	0.000838982	0.0229341
Cdk1	cyclin-dependent kinase 1	81.832	105.41	42.4877	54.8503	72.2441	66.6699	95.776	74.2	26.101	22.1643	47.2995	39.506	34.4898	33.246	37.8	2.16675	2.79106	1.12499	1.45233	1.91288	1.76529	2.53597	2	1	0.001	0.026
Ccna2	cyclin A2	54.1966	83.5591	14.0837	36.8178	25.9195	12.5619	100.225	46.7662	17.4007	7.91582	33.6075	15.1946	15.6772	13.757	17.2588	3.14023	4.84154	0.816031	2.13328	1.50181	0.727852	5.80716	2.7097	1.43813	0.000951208	0.024665
Ccnb1	cyclin B1	24.9012	48.5182	5.63349	9.54536	2.46852	12.5619	47.4748	21.5862	1.45006	1.58316	11.2025	3.03892	6.27088	6.87848	5.07067	4.91082	9.5684	1.11099	1.88247	0.486824	2.47736	9.36264	4.25707	2.08986	0.000841755	0.0229341
Cdc25b	cell division cycle 25b	35.1546	43.1273	36.6177	43.6359	29.6223	28.2642	69.8935	40.9022	17.4007	14.2485	22.405	16.7141	21.94	17.1962	18.3188	1.91905	2.35427	1.99892	2.38204	1.61705	1.54291	3.81541	2.2328	1.15886	1.13791e-05	0.00163097
Cdkn3	cyclin-dependent kinase inhibitor 3	27.8307	32.3455	4.22512	24.5452	4.93704	17.2726	22.4187	19.0821	1.45006	0	12.4472	0	10.974	2.29283	4.52736	6.14723	7.14445	0.933241	5.42153	1.09049	3.81515	4.95182	4.21484	2.07548	0.000555829	0.0181322
Cdkn2c	cyclin-dependent kinase inhibitor 2C (p18, inhibits CDK4)	57.1262	59.3	61.9684	144.544	41.9649	10.9916	93.631	67.0752	14.5006	25.3306	29.8734	21.2725	42.3284	28.6603	26.9943	2.11623	2.19676	2.29561	5.35461	1.55458	0.407183	3.46855	2.48479	1.31312	0.000741278	0.0211829
Cdc14a	CDC14 cell division cycle 14A	52.7319	41.7796	52.1098	57.2722	35.7936	29.8344	75.1685	49.2414	11.6004	31.6633	24.8945	15.1946	25.0835	24.0747	22.0852	2.38766	1.89175	2.35949	2.59324	1.62071	1.35088	3.40357	2.22961	1.15679	5.37038e-07	0.00019168
Dnah1	dynein, axonemal, heavy chain 1	1.46477	13.4773	21.1256	49.0904	8.63983	40.826	55.3873	27.1445	4.35017	4.74949	1.24472	3.03892	0	8.0249	3.56803	0.410527	3.77723	5.92079	13.7584	2.42145	11.4422	15.5232	7.60768	2.92746	2.08076e-05	0.00234373
Egfl6	EGF-like-domain, multiple 6	0	1.34773	1.40837	0	2.46852	0	0	0.746375	1.45006	7.91582	3.73417	19.753	1.56772	1.14641	5.92786	0	0.227355	0.237585	0	0.416427	0	0	0.12591	-2.98954	0.000586749	0.0188508
Knstrn	kinetochore-localized astrin/SPAG5 binding	52.7319	52.5614	12.6753	20.4543	24.6852	37.6856	55.3873	36.5973	8.70034	4.74949	24.8945	7.59731	21.9481	9.17131	12.8435	4.10572	4.09245	0.986908	1.59258	1.922	2.93421	4.31248	2.84948	1.5107	0.000904751	0.023928
Mki67	antigen identified by monoclonal antibody Ki 67	156.731	239.896	76.0521	79.0901	91.3353	37.6856	257.155	133.992	27.5511	12.6653	121.983	47.1033	40.7607	29.8068	46.645	3.36008	5.14301	1.63044	1.69558	1.95809	0.807923	5.51303	2.87259	1.52235	0.000719371	0.0208847
Myo15b	myosin XVB	54.1966	28.3023	60.56	62.7267	50.6047	67.52	234.737	79.8067	10.1504	4.74949	21.1603	16.7141	12.5418	25.2211	15.0895	3.59167	1.87563	4.01338	4.15697	3.35363	4.47463	15.5563	5.28888	2.40296	1.29183e-07	5.34437e-05
Nusap1	nucleolar and spindle associated protein 1	20.5068	35.0409	7.04186	16.3635	18.5139	23.5535	73.8498	27.8386	4.35017	7.91582	24.8945	7.59731	1.56772	6.87848	8.86733	2.31263	3.95169	0.794135	1.84537	2.08788	2.65621	8.3283	3.13946	1.65052	0.000933816	0.024318
Pkmyt1	protein kinase, membrane associated tyrosine/threonine 1	7.32387	17.5205	5.63349	17.7271	12.3426	10.9916	25.0562	13.7993	5.80022	1.58316	9.95779	4.55839	1.56772	8.0249	5.2487	1.39537	3.33806	1.07331	3.37743	2.35156	2.09416	4.77379	2.6291	1.39457	0.000765833	0.0216358
Plk1	polo like kinase 1	11.7182	32.3455	4.22512	9.54536	8.63983	10.9916	27.6937	15.0228	2.90011	0	6.22362	4.55839	1.56772	1.14641	2.73271	4.28812	11.8364	1.54613	3.493	3.16163	4.02225	10.1341	5.49739	2.45875	4.41893e-05	0.0038487
Prr11	proline rich 11	10.2534	16.1727	4.22512	1.36362	9.87409	3.14046	18.4624	9.07027	0	0	4.9789	3.03892	4.70316	2.29283	2.5023	4.0976	6.46315	1.68849	0.544948	3.946	1.25503	7.37819	3.62477	1.85789	0.00121179	0.0284255
Sep5	septin 5	17.5773	8.08637	2.81674	46.3632	8.63983	15.7023	34.2874	19.0676	0	0	13.692	1.51946	6.27088	6.87848	4.7268	3.71865	1.71075	0.59591	9.80858	1.82784	3.32198	7.25383	4.03393	2.01219	0.000288631	0.0122756
Sep6	septin 6	43.9432	52.5614	32.3926	77.7265	17.2797	20.413	50.1123	42.0612	20.3008	12.6653	19.9156	15.1946	12.5418	16.0498	16.1113	2.72748	3.26239	2.01055	4.82435	1.07252	1.267	3.11038	2.61067	1.38442	8.26105e-05	0.00571772
Ska1	spindle and kinetochore associated complex subunit 1	5.8591	6.73864	1.40837	0	4.93704	1.57023	6.59373	3.87244	1.45006	0	1.24472	0	0	0	0.44913	13.0454	15.0038	3.13578	0	10.9925	3.49616	14.6811	8.6221	3.10804	0.00155718	0.0335051
Spag5	sperm associated antigen 5	21.9716	37.7364	11.267	14.9999	13.5769	10.9916	40.8811	21.6321	8.70034	7.91582	6.22362	12.1557	6.27088	8.0249	8.21521	2.6745	4.59348	1.37148	1.82586	1.65265	1.33796	4.97627	2.63317	1.3968	0.000917664	0.0240695
Spdl1	spindle apparatus coiled-coil protein 1	7.32387	30.9977	7.04186	13.6362	4.93704	18.8428	27.6937	15.7819	2.90011	3.16633	9.95779	7.59731	4.70316	4.58565	5.48506	1.33524	5.65131	1.28383	2.48607	0.900089	3.43529	5.04893	2.87725	1.52469	0.00178795	0.0368169
Specc1	sperm antigen with calponin homology and coiled-coil domains 1	54.1966	67.3864	52.1098	103.635	62.9473	59.6688	87.0372	69.5688	11.6004	14.2485	73.4387	22.7919	23.5158	49.2958	32.4819	1.66852	2.07459	1.60427	3.19056	1.93792	1.83699	2.67956	2.14177	1.09881	0.000313988	0.013079
Tubb2b	tubulin, beta 2B class IIB	29.2955	57.9523	9.8586	38.1814	14.8111	1.57023	3.95624	22.2322	1.45006	0	12.4472	1.51946	12.5418	3.43924	5.23296	5.59826	11.0745	1.88394	7.29634	2.83035	0.300066	0.756023	4.2485	2.08695	0.000863564	0.0233921
DNA replication, transcription, and translation
Ager	advanced glycosylation end product-specific receptor	2.92955	2.69546	11.267	5.45449	17.2797	4.7107	15.8249	8.59454	14.5006	50.6613	9.95779	71.4147	3.13544	8.0249	26.2824	0.111464	0.102557	0.428688	0.207534	0.65746	0.179234	0.602111	0.327007	-1.61261	0.00250643	0.0458221
Celf4	CUGBP, Elav-like family member 4	5.8591	6.73864	5.63349	1.36362	4.93704	6.28093	9.23122	5.72058	11.6004	22.1643	14.9367	9.11677	14.1095	9.17131	13.5165	0.433477	0.498549	0.416786	0.100886	0.365261	0.464686	0.68296	0.423229	-1.24049	0.00249756	0.045815
Dnajc12	DnaJ heat shock protein family (Hsp40) member C12	288.56	237.2	384.486	2359.07	346.827	342.311	818.941	682.485	156.606	204.228	160.569	158.024	183.423	264.822	187.945	1.53534	1.26207	2.04573	12.5519	1.84536	1.82133	4.35734	3.63129	1.86048	3.70359e-06	0.000705858
Dntt	deoxynucleotidyltransferase, terminal	222.646	180.596	36.6177	298.633	60.4788	116.197	92.3122	143.926	26.101	31.6633	53.5231	12.1557	59.5733	55.0279	39.674	5.61187	4.55198	0.922963	7.52717	1.52439	2.9288	2.32677	3.62771	1.85906	0.000104251	0.00665852
E2f8	E2F transcription factor 8	106.929	98.3842	97.1777	43.6359	162.922	163.304	77.806	107.166	226.209	341.963	349.767	344.918	244.564	382.902	315.054	0.339397	0.312277	0.308448	0.138503	0.517125	0.518337	0.246961	0.34015	-1.55576	1.35651e-07	5.36794e-05
Ehf	ets homologous factor	20.5068	17.5205	21.1256	29.9997	35.7936	29.8344	303.312	65.4417	8.70034	15.8316	11.2025	27.3503	7.83859	45.8565	19.4633	1.05361	0.900178	1.0854	1.54135	1.83903	1.53285	15.5837	3.36231	1.74945	0.00240666	0.0447148
Elf3	E74-like factor 3	21.9716	21.5636	35.2093	55.9085	34.5593	31.4046	106.818	43.9194	7.25028	6.33266	19.9156	13.6752	15.6772	22.9283	14.2965	1.53685	1.50831	2.46279	3.91064	2.41732	2.19666	7.47164	3.07203	1.61919	6.70296e-05	0.00508392
Fam46a	family with sequence similarity 46, member A	530.248	416.448	219.706	1137.26	269.069	230.824	418.042	460.228	129.055	96.573	458.058	107.882	177.152	168.523	189.541	2.79755	2.19714	1.15915	6.0001	1.41958	1.21781	2.20556	2.42813	1.27984	0.000827831	0.0228708
H1fx	H1 histone family, member X	7.32387	9.4341	4.22512	27.2725	1.23426	1.57023	3.95624	7.85947	0	0	2.48945	0	3.13544	0	0.937481	7.81229	10.0632	4.50688	29.0912	1.31657	1.67495	4.22007	8.3836	3.06757	0.00158163	0.0338312
Hr	hairless	8.78864	26.9546	25.3507	27.2725	67.8843	36.1153	50.1123	34.6398	11.6004	6.33266	13.692	18.2335	15.6772	29.8068	15.8904	0.553078	1.69628	1.59534	1.71628	4.27203	2.27277	3.15362	2.17991	1.12427	0.000802109	0.0224552
Junb	jun B proto-oncogene	747.035	478.443	461.946	1711.35	1189.83	370.575	1029.94	855.588	346.563	215.31	538.965	398.099	319.815	512.447	388.533	1.9227	1.23141	1.18895	4.40463	3.06236	0.953779	2.65084	2.2021	1.13888	0.000253385	0.0113605
Large2	xylosyl- and glucuronyltransferase 2	35.1546	32.3455	21.1256	61.363	20.9824	29.8344	21.0999	31.7008	13.0505	11.0822	16.1814	19.753	17.2449	8.0249	14.2228	2.4717	2.2742	1.48533	4.31441	1.47527	2.09765	1.48353	2.22887	1.15631	0.000644786	0.0200617
Ier5	immediate early response 5	115.717	109.166	128.162	188.18	220.933	130.329	210.999	157.641	66.7026	42.7454	121.983	66.8563	72.1151	71.0776	73.58	1.57267	1.48364	1.7418	2.55749	3.00262	1.77126	2.86762	2.14244	1.09926	0.000158752	0.00835191
Mafb	v-maf musculoaponeurotic fibrosarcoma oncogene family, protein B	856.893	464.966	722.495	340.906	981.237	417.682	712.123	642.329	1758.92	2092.94	926.075	961.82	934.36	1000.82	1279.16	0.669889	0.363495	0.564822	0.266508	0.767098	0.326529	0.556713	0.502151	-0.993808	0.000141294	0.00793633
Meox1	mesenchyme homeobox 1	10.2534	20.2159	11.267	17.7271	6.1713	0	11.8687	11.0719	1.45006	3.16633	6.22362	1.51946	3.13544	4.58565	3.34676	3.06369	6.04045	3.36653	5.29679	1.84396	0	3.54633	3.30825	1.72607	0.000384635	0.0148337
Msantd3	Myb/SANT-like DNA-binding domain containing 3	51.2671	52.5614	18.3088	92.7264	32.0908	4.7107	23.7374	39.3432	2.90011	3.16633	43.5653	4.55839	6.27088	5.73207	11.0322	4.64705	4.76437	1.65958	8.40508	2.90883	0.426996	2.15165	3.56622	1.8344	0.000871913	0.0234843
Myb	myeloblastosis oncogene	0	0	0	0	7.40556	1.57023	40.8811	7.12242	1.45006	0	1.24472	0	0	0	0.44913	0	0	0	0	16.4887	3.49616	91.0229	15.8583	3.98716	0.00196916	0.0391744
Nupr1	nuclear protein transcription regulator 1	21.9716	37.7364	35.2093	31.3633	9.87409	6.28093	21.0999	23.3622	4.35017	1.58316	12.4472	12.1557	12.5418	5.73207	8.13501	2.70087	4.63876	4.32812	3.85535	1.21378	0.772086	2.59372	2.87181	1.52196	5.72358e-05	0.00451922
Pclaf	PCNA clamp associated factor	10.2534	14.825	7.04186	6.81812	8.63983	4.7107	34.2874	12.368	1.45006	1.58316	8.71307	1.51946	6.27088	2.29283	3.63824	2.81823	4.07477	1.93551	1.87401	2.37473	1.29477	9.42416	3.39946	1.7653	0.000845398	0.0229341
Rad51b	RAD51 paralog B	102.534	91.6455	161.963	449.996	275.24	166.445	460.242	244.009	104.404	61.7434	78.4176	69.8953	43.8961	87.1274	74.2473	1.38098	1.23433	2.1814	6.06077	3.70707	2.24176	6.19877	3.28644	1.71653	5.76401e-07	0.000200909
Rps6kl1	ribosomal protein S6 kinase-like 1	17.5773	53.9091	16.9005	36.8178	17.2797	59.6688	38.2436	34.3424	8.70034	3.16633	14.9367	7.59731	12.5418	14.9034	10.3076	1.70527	5.23002	1.63961	3.5719	1.67639	5.7888	3.71022	3.33175	1.73628	6.91432e-06	0.00111382
Sall2	sal-like 2 (Drosophila)	33.6898	47.1705	36.6177	50.4541	35.7936	28.2642	21.0999	36.1557	14.5006	15.8316	9.95779	13.6752	10.974	18.3426	13.8803	2.42717	3.39838	2.6381	3.63494	2.57873	2.03628	1.52014	2.60482	1.38118	1.92128e-06	0.000456805
Sap130	Sin3A associated protein	395.489	478.443	454.904	308.179	235.744	233.965	262.43	338.451	820.732	625.35	833.965	714.147	573.785	465.444	672.237	0.588318	0.711718	0.676702	0.458438	0.350685	0.348039	0.390384	0.503469	-0.990025	3.51151e-08	1.77555e-05
Sox9	SRY (sex determining region Y)-box 9	134.759	150.946	105.628	212.725	230.807	175.866	164.843	167.939	53.6521	34.8296	83.3965	83.5704	53.3024	108.909	69.6101	1.93592	2.16844	1.51742	3.05595	3.31571	2.52645	2.3681	2.41257	1.27057	0.00218137	0.0419297
Tdrd12	tudor domain containing 12	8.78864	4.04318	1.40837	8.18174	0	1.57023	2.63749	3.80424	0	0	1.24472	0	0	0	0.207454	42.3643	19.4895	6.78884	39.4388	0	7.56906	12.7136	18.3377	4.19674	0.000675356	0.0202196
Tead2	TEA domain family member 2	23.4364	33.6932	29.5758	50.4541	27.1537	20.413	27.6937	30.3457	15.9506	9.49899	14.9367	12.1557	10.974	17.1962	13.452	1.74222	2.50469	2.19861	3.75066	2.01856	1.51747	2.0587	2.25584	1.17367	1.70049e-05	0.00210572
Tsc22d4	TSC22 domain family, member 4	180.167	195.421	145.062	310.906	141.94	105.206	284.849	194.793	53.6521	58.5771	139.409	56.2201	81.5214	108.909	83.0482	2.16943	2.3531	1.74673	3.74368	1.70913	1.2668	3.42993	2.34554	1.22992	4.82415e-06	0.000828435
Tspyl3	TSPY-like 3	8.78864	9.4341	16.9005	12.2726	14.8111	14.1321	19.7812	13.7315	5.80022	6.33266	3.73417	3.03892	4.70316	9.17131	5.46341	1.60864	1.72678	3.09339	2.24633	2.71097	2.58668	3.62067	2.51335	1.32961	0.000590067	0.018877
Utp14b	UTP14B small subunit processome component	136.224	138.816	99.9944	152.726	46.9019	114.627	155.612	120.7	53.6521	50.6613	112.025	37.9866	42.3284	52.735	58.2314	2.33936	2.38387	1.71719	2.62274	0.80544	1.96847	2.6723	2.07277	1.05156	0.00107617	0.0265802
Zbtb8b	zinc finger and BTB domain containing 8b	0	9.4341	1.40837	4.09087	6.1713	58.0986	6.59373	12.2567	4.35017	1.58316	0	1.51946	1.56772	2.29283	1.88556	0	5.00335	0.746926	2.16958	3.27293	30.8124	3.49697	6.50031	2.70051	0.000829246	0.0228708
Apoptosis
Agap2	ArfGAP with GTPase domain, ankyrin repeat and PH domain 2	105.464	130.73	101.403	170.453	71.5871	58.0986	101.543	105.611	30.4512	30.0801	46.0548	42.5449	105.037	56.1743	51.7237	2.03898	2.52746	1.96047	3.29545	1.38403	1.12325	1.96319	2.04183	1.02986	0.000197958	0.00953287
Casp4	caspase 4	24.9012	36.3887	40.8428	57.2722	81.4612	21.9833	292.762	79.373	18.8507	14.2485	41.0759	25.8309	26.6512	32.0996	26.4595	0.941106	1.37526	1.5436	2.16453	3.07872	0.830828	11.0645	2.9998	1.58486	0.00261789	0.0471503
Casp12	caspase 12	46.8728	82.2114	56.3349	70.9084	120.958	48.6772	392.986	116.993	24.651	22.1643	80.9071	33.4282	21.9481	45.8565	38.1592	1.22835	2.15443	1.47631	1.85823	3.16982	1.27564	10.2986	3.06591	1.61632	0.000600967	0.0190535
Ier3	immediate early response 3	45.408	36.3887	23.9423	76.3629	49.3704	28.2642	100.225	51.423	13.0505	14.2485	21.1603	31.9087	10.974	18.3426	18.2808	2.48392	1.99054	1.3097	4.17722	2.70068	1.54612	5.48252	2.81296	1.49209	0.000210975	0.0100131
Naip2	NLR family, apoptosis inhibitory protein 2	146.477	191.377	185.905	256.361	124.66	98.9246	334.961	191.238	68.1526	69.6592	138.164	28.8698	76.8182	52.735	72.3999	2.02317	2.64334	2.56775	3.54091	1.72183	1.36636	4.62655	2.64142	1.40131	3.6181e-06	0.000700641
Naip5	NLR family, apoptosis inhibitory protein 5	11.7182	20.2159	46.4763	25.9088	48.1362	21.9833	72.531	35.2814	20.3008	11.0822	27.3839	19.753	7.83859	16.0498	17.068	0.686558	1.18443	2.723	1.51797	2.82025	1.28798	4.24952	2.0671	1.04761	0.00160893	0.0343346
Phlda1	pleckstrin homology like domain, family A, member 1	874.47	446.098	699.961	748.629	999.751	1141.56	940.266	835.819	3139.37	981.562	1533.5	726.303	2487.97	748.608	1602.89	0.54556	0.278309	0.436688	0.467051	0.62372	0.71219	0.586608	0.521447	-0.939409	0.00238723	0.0445233
Cell activation, signaling, and regulation
Adcy9	adenylate cyclase 9	266.589	299.196	363.36	144.544	161.688	149.172	216.274	228.689	436.467	403.707	739.366	407.216	449.935	221.258	442.991	0.601792	0.675398	0.820242	0.326291	0.364992	0.336738	0.488213	0.516238	-0.953892	0.000687983	0.0204048
Arhgef2	Rho/rac guanine nucleotide exchange factor (GEF) 2	153.801	305.934	201.397	294.543	120.958	69.0902	221.549	195.325	59.4523	39.5791	168.038	86.6093	54.8702	71.0776	79.9377	1.92401	3.82716	2.51943	3.68465	1.51315	0.864301	2.77152	2.44346	1.28893	1.38805e-05	0.00183092
Arhgef16	Rho/rac guanine nucleotide exchange factor (GEF) 16	83.4921	140.164	88.7274	113.181	116.021	119.338	125.281	112.315	10.1504	12.6653	48.5442	3.03892	23.5158	45.8565	23.9619	3.48437	5.84945	3.70286	4.72337	4.84188	4.98032	5.22834	4.68723	2.22873	1.67861e-12	1.79739e-09
Arhgef37	Rho guanine nucleotide exchange factor (GEF) 37	137.689	117.252	156.329	43.6359	109.849	59.6688	116.05	105.782	378.465	322.966	287.531	223.361	275.919	129.545	269.631	0.510656	0.434862	0.57979	0.161836	0.407406	0.221298	0.430402	0.392321	-1.34989	4.68952e-06	0.000828435
Arhgef40	Rho guanine nucleotide exchange factor (GEF) 40	145.013	191.377	256.324	205.907	208.59	182.147	199.131	198.355	584.373	539.859	491.666	547.006	451.503	404.684	503.182	0.288191	0.380334	0.509406	0.40921	0.414542	0.36199	0.395743	0.394202	-1.34299	4.97501e-13	6.03734e-10
Arl2bp	ADP-ribosylation factor-like 2 binding protein	207.998	239.896	160.554	293.179	116.021	131.9	146.381	185.133	10.1504	11.0822	19.9156	19.753	18.8126	11.4641	15.1963	13.6874	15.7864	10.5654	19.2928	7.63478	8.6797	9.63265	12.1827	3.60676	1.33105e-40	1.21145e-36
Btbd11	BTB (POZ) domain containing 11	89.3512	99.7319	29.5758	114.544	17.2797	3.14046	21.0999	53.5319	4.35017	4.74949	56.0126	4.55839	4.70316	4.58565	13.1599	6.78965	7.57846	2.24742	8.70404	1.31305	0.238639	1.60335	4.0678	2.02425	0.00190925	0.0381913
Btg2	B cell translocation gene 2, anti-proliferative	874.47	727.773	376.035	2395.89	891.136	629.663	1089.28	997.75	179.807	147.234	1053.04	202.088	250.835	646.577	413.263	2.11601	1.76104	0.909918	5.79748	2.15634	1.52364	2.63581	2.41432	1.27162	0.00197476	0.0391794
Cabyr	calcium-binding tyrosine-(Y)-phosphorylation regulated (fibrousheathin 2)	13.183	1.34773	4.22512	23.1816	7.40556	3.14046	3.95624	8.06281	105.854	17.4148	13.692	30.3892	4.70316	20.6354	32.1148	0.410495	0.041966	0.131563	0.721835	0.230597	0.0977888	0.123191	0.251062	-1.99388	0.00151602	0.0331286
Calml4	calmodulin-like 4	71.7739	83.5591	66.1935	261.816	46.9019	34.5451	51.4311	88.0315	7.25028	9.49899	62.2362	10.6362	14.1095	16.0498	19.9635	3.59526	4.1856	3.31573	13.1147	2.34938	1.73041	2.57626	4.40962	2.14066	0.000191352	0.00938281
Cib3	calcium and integrin binding family member 3	83.4921	98.3842	21.1256	163.635	113.552	626.523	51.4311	165.449	44.9517	20.5811	22.405	54.7006	10.974	41.2709	32.4806	2.57052	3.02901	0.650407	5.03793	3.496	19.2892	1.58344	5.09378	2.34874	0.00111055	0.0271347
Cish	cytokine inducible SH2-containing protein	187.491	74.125	77.4605	350.451	272.772	559.003	457.605	282.701	1502.26	511.362	914.872	148.907	901.438	418.441	732.88	0.255828	0.101142	0.105693	0.478184	0.372191	0.762748	0.624393	0.38574	-1.3743	0.00120847	0.0284255
Dcdc5	doublecortin domain containing 5	2.92955	10.7818	2.81674	9.54536	1.23426	0	15.8249	6.16181	0	0	0	1.51946	0	1.14641	0.444313	6.59344	24.2663	6.33955	21.4834	2.77791	0	35.6167	13.8682	3.79371	0.000336065	0.0137779
Fam83a	family with sequence similarity 83, member A	172.843	199.464	143.654	219.543	181.436	207.271	534.092	236.9	34.8013	28.497	49.789	80.5315	86.2245	76.8097	59.4422	2.90776	3.35559	2.4167	3.69339	3.05232	3.48693	8.98507	3.98539	1.99472	2.7308e-05	0.0027616
Fam126a	family with sequence similarity 126, member A	213.857	211.593	171.821	219.543	165.391	105.206	221.549	186.994	59.4523	60.1602	184.219	36.4671	95.6308	69.9312	84.3101	2.53655	2.5097	2.03797	2.604	1.9617	1.24784	2.62779	2.21793	1.14922	1.79398e-05	0.00215065
Fgl1	fibrinogen-like protein 1	5060.79	5040.5	13317.6	46187.3	12379.6	18354.4	45602.2	20848.9	1835.77	956.231	1644.28	3488.68	9191.54	15434.2	5425.11	0.932846	0.929106	2.4548	8.51361	2.28191	3.38324	8.40577	3.84304	1.94225	0.000905695	0.023928
Fzd8	frizzled class receptor 8	285.631	183.291	253.507	274.088	201.185	246.526	242.649	240.982	664.126	468.617	474.24	407.216	627.088	277.432	486.453	0.587171	0.376791	0.521134	0.563442	0.413574	0.506784	0.498813	0.495387	-1.01337	1.32708e-07	5.36794e-05
Gatsl3	GATS protein-like 3	79.0978	75.4728	77.4605	119.999	60.4788	34.5451	60.6623	72.5309	15.9506	12.6653	78.4176	30.3892	31.3544	41.2709	35.008	2.25942	2.15587	2.21265	3.42775	1.72757	0.986777	1.73281	2.07184	1.05091	0.000926992	0.0242095
Gpr141	G protein-coupled receptor 141	5.8591	4.04318	15.4921	14.9999	18.5139	7.85116	54.0686	17.2611	2.90011	1.58316	8.71307	7.59731	1.56772	5.73207	4.68224	1.25134	0.863515	3.30869	3.20356	3.95407	1.6768	11.5476	3.68651	1.88226	0.000328842	0.0136044
Hhipl2	hedgehog interacting protein-like 2	21.9716	13.4773	30.9842	39.5451	12.3426	9.42139	27.6937	22.2051	4.35017	3.16633	14.9367	4.55839	1.56772	6.87848	5.90963	3.71793	2.28056	5.243	6.69163	2.08856	1.59424	4.68619	3.75745	1.90975	9.07613e-05	0.00605882
Inhba	inhibin beta-A	414.531	653.648	360.543	661.357	488.767	326.608	329.686	462.163	142.105	289.719	331.097	211.205	213.21	188.012	229.225	1.80841	2.85156	1.57288	2.88519	2.13226	1.42484	1.43827	2.0162	1.01164	1.83755e-05	0.00216768
Inpp5j	Inositol polyphosphate 5-phosphatase J	1.46477	9.4341	4.22512	21.818	4.93704	4.7107	9.23122	7.97442	0	0	2.48945	0	0	1.14641	0.605977	2.41721	15.5684	6.9724	36.0046	8.14725	7.77372	15.2336	13.1596	3.71804	0.000161924	0.00838901
Insl3	insulin-like 3	0	1.34773	7.04186	4.09087	4.93704	1.57023	7.91247	3.84289	0	0	1.24472	1.51946	0	0	0.460698	0	2.92541	15.2852	8.87973	10.7164	3.40838	17.175	8.34145	3.0603	0.00167094	0.035391
Itga5	integrin alpha 5 (fibronectin receptor alpha)	415.996	420.491	415.47	602.721	482.596	665.779	465.517	495.51	326.263	218.477	342.299	306.931	313.544	351.949	309.91	1.34231	1.35682	1.34061	1.94482	1.55721	2.14829	1.5021	1.59888	0.677063	2.0617e-05	0.00234373
Itpka	inositol 1,4,5-trisphosphate 3-kinase A	54.1966	57.9523	54.9265	106.363	96.2723	131.9	105.5	86.7299	37.7015	41.1623	23.6498	34.9476	43.8961	51.5886	38.8243	1.39595	1.49268	1.41475	2.73959	2.47969	3.39734	2.71736	2.23391	1.15957	0.00132387	0.0303889
Itpr3	inositol 1,4,5-triphosphate receptor 3	131.83	138.816	87.3191	219.543	90.101	29.8344	93.631	113.011	17.4007	15.8316	143.143	33.4282	20.3803	40.1245	45.0514	2.9262	3.08128	1.93821	4.87317	1.99996	0.66223	2.07831	2.50848	1.32681	0.00201597	0.0396293
Itpripl1	inositol 1,4,5-triphosphate receptor interacting protein-like 1	71.7739	91.6455	87.3191	174.544	71.5871	98.9246	158.249	107.721	43.5017	31.6633	65.9704	30.3892	62.7088	67.6384	50.312	1.42658	1.82155	1.73555	3.46923	1.42287	1.96623	3.14537	2.14105	1.09832	0.000363274	0.0144306
Kcp	kielin/chordin-like protein	278.307	394.884	211.256	664.084	201.185	76.9414	135.831	280.355	34.8013	34.8296	174.261	62.2979	75.2505	81.3954	77.1394	3.60785	5.1191	2.73863	8.60889	2.60807	0.997434	1.76085	3.6344	1.86172	5.95901e-06	0.000986107
Lockd	lncRNA downstream of Cdkn1b	4.39432	16.1727	11.267	2.72725	7.40556	4.7107	17.1437	9.11732	1.45006	0	0	1.51946	4.70316	4.58565	2.04305	2.15086	7.91596	5.51477	1.33489	3.62475	2.30571	8.39121	4.46259	2.15788	0.00173728	0.0362118
Map3k13	mitogen-activated protein kinase kinase kinase 13	162.59	199.464	353.501	83.181	246.852	91.0735	163.524	185.741	487.219	459.118	373.417	338.84	401.336	165.084	370.836	0.438442	0.537877	0.953256	0.224307	0.665665	0.24559	0.440962	0.500871	-0.997488	0.00235873	0.0443511
Notch3	notch 3	33.6898	33.6932	29.5758	38.1814	33.325	42.3963	29.0124	34.2677	14.5006	11.0822	16.1814	7.59731	15.6772	29.8068	15.8076	2.13125	2.13146	1.87099	2.41539	2.10817	2.68202	1.83535	2.1678	1.11623	5.26895e-05	0.00428173
Pak1	p21 protein (Cdc42/Rac)-activated kinase 1	188.956	179.248	104.22	244.089	130.832	80.0819	178.031	157.922	23.2009	20.5811	143.143	24.3114	34.4898	49.2958	49.1704	3.84288	3.64544	2.11956	4.96414	2.66078	1.62866	3.62069	3.21174	1.68335	1.0698e-06	0.000285661
Pex11a	peroxisomal biogenesis factor 11 alpha	1888.09	1803.26	2453.38	1006.35	3982.96	1769.65	1690.63	2084.91	4106.56	4830.23	2148.39	4989.91	4237.54	3583.69	3982.72	0.474071	0.452771	0.616007	0.25268	1.00006	0.444332	0.424492	0.523487	-0.933773	0.000256406	0.0114677
Pik3r6	Phosphoinositide-3-kinase regulatory subunit 5	27.8307	20.2159	22.534	21.818	32.0908	10.9916	39.5624	25.0062	14.5006	9.49899	13.692	12.1557	10.974	12.6105	12.2386	2.274	1.65181	1.84122	1.78271	2.62209	0.898109	3.23258	2.04322	1.03084	0.000110616	0.00696727
Pitpnm1	phosphatidylinositol transfer protein, membrane-associated 1	120.111	125.339	143.654	238.634	174.031	155.453	197.812	165.005	85.5533	61.7434	126.962	68.3758	40.7607	95.1523	79.7579	1.50595	1.57149	1.80113	2.99198	2.18199	1.94906	2.48015	2.06882	1.04881	8.66713e-08	3.92283e-05
Ptk7	PTK7 protein tyrosine kinase 7	45.408	39.0841	32.3926	137.726	28.388	37.6856	59.3436	54.2897	21.7508	15.8316	26.1392	15.1946	28.2189	21.7819	21.4862	2.11336	1.81903	1.5076	6.40998	1.32122	1.75394	2.76194	2.52672	1.33727	5.04882e-05	0.00421577
Rab2b	RAB2B, member RAS oncogene family	39.5489	47.1705	83.094	35.4542	56.776	51.8177	71.2123	55.0105	143.556	58.5771	113.27	129.154	75.2505	91.7131	101.92	0.388038	0.462818	0.815286	0.347863	0.557064	0.508415	0.698707	0.539742	-0.889659	9.94453e-05	0.006442
Rab43	RAB43, member RAS oncogene family	134.759	144.207	177.455	96.8172	82.6955	65.9498	96.2684	114.022	214.608	237.475	200.401	220.322	268.08	150.18	215.178	0.62627	0.670176	0.82469	0.449941	0.384313	0.30649	0.447391	0.529896	-0.916219	3.75058e-05	0.0035374
Racgap1	Rac GTPase-activating protein 1	49.8023	43.1273	11.267	14.9999	13.5769	18.8428	84.3997	33.7165	5.80022	4.74949	18.6709	13.6752	9.40631	9.17131	10.2456	4.86087	4.20937	1.09969	1.46403	1.32515	1.83912	8.23769	3.29085	1.71846	0.00113162	0.0274287
Rasd1	RAS, dexamethasone-induced 1	4.39432	9.4341	8.45023	57.2722	11.1083	7.85116	27.6937	18.0291	5.80022	4.74949	1.24472	3.03892	7.83859	12.6105	5.88042	0.747281	1.60432	1.43701	9.73947	1.88904	1.33514	4.70947	3.06596	1.61634	0.00265226	0.047472
Rgs2	regulator of G-protein signaling 2	156.731	84.9069	104.22	569.994	193.779	124.048	474.748	244.061	47.8519	49.0781	118.249	66.8563	58.0056	84.8346	70.8125	2.21332	1.19904	1.47177	8.04934	2.73651	1.75179	6.7043	3.44658	1.78517	3.72259e-06	0.000705858
Rgs19	regulator of G-protein signaling 19	39.5489	32.3455	45.0679	77.7265	60.4788	43.9665	123.962	60.4423	15.9506	12.6653	54.7679	30.3892	31.3544	30.9532	29.3468	1.34764	1.10218	1.5357	2.64855	2.06083	1.49817	4.22405	2.05959	1.04236	0.00102775	0.025911
Rhoc	Ras homolog family member C	477.516	471.705	301.392	826.356	360.404	372.145	399.58	458.443	98.6038	102.906	537.721	129.154	169.314	215.526	208.871	2.28618	2.25836	1.44296	3.9563	1.72549	1.7817	1.91305	2.19486	1.13413	0.000281808	0.0121274
Ros1	Ros1 proto-oncogene	0	0	0	0	1.23426	0	0	0.176323	1.45006	9.49899	3.73417	18.2335	0	4.58565	6.2504	0	0	0	0	0.197469	0	0	0.0282099	-5.14766	4.6302e-06	0.000828435
Shc2	SHC (Src homology 2 domain containing) transforming protein 2	77.633	177.9	52.1098	324.542	71.5871	20.413	44.8374	109.86	1.45006	7.91582	54.7679	1.51946	9.40631	32.0996	17.8598	4.34679	9.9609	2.9177	18.1716	4.00827	1.14296	2.51051	6.15125	2.62088	3.70635e-05	0.00351389
Shisa2	shisa family member 2	8.78864	8.08637	4.22512	21.818	19.7482	87.933	7.91247	22.6445	2.90011	3.16633	1.24472	1.51946	6.27088	8.0249	3.8544	2.28016	2.09796	1.09618	5.66054	5.12354	22.8137	2.05284	5.87498	2.55459	0.00022199	0.0104415
Slfn2	schlafen 2	57.1262	67.3864	84.5023	104.999	124.66	69.0902	309.905	116.81	52.202	30.0801	62.2362	92.6872	48.5993	61.9063	57.9519	0.985753	1.1628	1.45815	1.81183	2.1511	1.1922	5.34763	2.01564	1.01124	0.00173868	0.0362118
Snx29	sorting nexin 29	65.9148	79.516	90.1358	38.1814	34.5593	29.8344	34.2874	53.2042	95.7037	85.4909	133.185	115.479	158.34	49.2958	106.249	0.62038	0.748392	0.848344	0.359358	0.325267	0.280797	0.322708	0.500749	-0.997839	0.000196165	0.0094968
Sstr2	somatostatin receptor 2	79.0978	83.5591	67.6019	201.816	44.4334	87.933	34.2874	85.5327	2.90011	7.91582	54.7679	9.11677	25.0835	37.8316	22.936	3.44864	3.64315	2.94742	8.79912	1.93728	3.83385	1.49492	3.7292	1.89887	0.00151281	0.0330983
Wisp2	WNT1 inducible signaling pathway protein 2	1.46477	5.39091	8.45023	6.81812	8.63983	1.57023	192.537	32.1244	1.45006	1.58316	1.24472	10.6362	1.56772	3.43924	3.32019	0.441172	1.62368	2.54511	2.05353	2.60221	0.472935	57.9897	9.67548	3.27433	0.000114994	0.00707176
Wnt9b	wingless-type MMTV integration site family, member 9B	11.7182	18.8682	23.9423	13.6362	22.2167	12.5619	44.8374	21.1116	5.80022	9.49899	1.24472	9.11677	10.974	6.87848	7.2522	1.61581	2.60172	3.30139	1.88029	3.06344	1.73214	6.18258	2.91105	1.54154	0.000554702	0.0181279
Adhesion, extracellular matrix remodeling, cell motility
Adamts6	disintegrin-like/metallopeptidase with thrombospondin type 1 motif, 6	17.5773	39.0841	29.5758	32.727	27.1537	65.9498	79.1247	41.5989	24.651	12.6653	26.1392	21.2725	6.27088	16.0498	17.8414	0.985195	2.19064	1.6577	1.83432	1.52195	3.69644	4.43489	2.33159	1.22131	0.0015095	0.0330655
Adgrg7	adhesion G protein-coupled receptor G7	1.46477	0	0	0	0	0	1.31875	0.397646	0	0	0	4.55839	0	65.3456	11.6507	0.125725	0	0	0	0	0	0.113191	0.0341307	-4.87278	0.000964271	0.0248973
Ajuba	ajuba LIM protein	298.814	435.316	259.14	406.36	203.653	606.11	208.362	345.394	47.8519	39.5791	222.806	65.3369	87.7923	135.277	99.7737	2.99492	4.36303	2.59728	4.07281	2.04115	6.07484	2.08834	3.46177	1.79151	2.88979e-08	1.50294e-05
Arpc1b	actin related protein 2/3 complex, subunit 1B	984.328	981.146	798.547	1866.8	826.955	803.959	1800.09	1151.69	378.465	386.292	887.488	451.28	531.457	727.973	560.492	1.75618	1.75051	1.42472	3.33064	1.47541	1.43438	3.21162	2.05478	1.03898	1.80627e-05	0.00215065
B4galnt4	beta-1,4-N-acetyl-galactosaminyl transferase 4	19.0421	6.73864	18.3088	34.0906	2.46852	3.14046	18.4624	14.6074	2.90011	0	1.24472	6.07785	0	4.58565	2.46806	7.71541	2.73034	7.41832	13.8127	1.00019	1.27244	7.48056	5.91857	2.56525	0.000162508	0.00838901
Cd63	CD63 antigen	667.937	850.416	426.737	2671.34	465.316	186.858	344.193	801.828	62.3524	53.8276	776.708	112.44	244.564	251.065	250.159	2.67005	3.3995	1.70586	10.6785	1.86008	0.746954	1.37589	3.20527	1.68044	0.00151985	0.0331452
Cdh1	cadherin 1	1426.69	1549.89	740.804	3334.06	912.119	1141.56	855.866	1423	123.255	106.072	1585.78	206.647	426.42	851.785	549.993	2.59402	2.81801	1.34693	6.062	1.65842	2.07559	1.55614	2.5873	1.37145	0.00284079	0.0493629
Coro1a	coronin, actin binding protein 1A	79.0978	87.6023	145.062	177.271	160.454	144.461	662.01	207.994	50.752	55.4108	82.1518	91.1677	67.4119	85.981	72.1459	1.09636	1.21424	2.01068	2.45712	2.22402	2.00235	9.176	2.88297	1.52755	2.06952e-05	0.00234373
Cytip	cytohesin 1 interacting protein	32.225	20.2159	38.026	46.3632	25.9195	21.9833	122.643	43.9109	11.6004	18.998	21.1603	16.7141	17.2449	19.489	17.5345	1.83781	1.15293	2.16865	2.64412	1.4782	1.25372	6.99442	2.50426	1.32439	0.000119784	0.00719613
Dsg2	desmoglein 2	1735.76	1826.17	1687.23	1633.62	1308.32	1243.62	1567.99	1571.82	3274.23	3272.4	3948.26	2618.03	2886.17	2336.39	3055.91	0.567999	0.597586	0.552119	0.534577	0.428126	0.406956	0.5131	0.514352	-0.959172	9.98856e-06	0.00149034
Fbln2	fibulin 2	43.9432	67.3864	53.5181	44.9996	50.6047	218.262	59.3436	76.8654	14.5006	36.4128	31.1181	22.7919	34.4898	56.1743	32.5812	1.34873	2.06826	1.64261	1.38115	1.55318	6.69902	1.8214	2.35919	1.23829	0.000662697	0.0201873
Fmnl1	formin-like 1	21.9716	21.5636	54.9265	46.3632	50.6047	14.1321	155.612	52.1677	21.7508	18.998	27.3839	24.3114	17.2449	25.2211	22.485	0.977166	0.959023	2.4428	2.06196	2.2506	0.628511	6.9207	2.32011	1.21419	0.00148509	0.0327003
Hapln4	hyaluronan and proteoglycan link protein 4	109.858	68.7341	119.712	185.453	95.0381	147.602	118.687	120.726	60.9024	47.4949	74.6834	24.3114	65.8442	73.3705	57.7678	1.90172	1.18983	2.07229	3.21031	1.64517	2.55509	2.05456	2.08985	1.0634	0.000440462	0.0156903
Hmmr	hyaluronan mediated motility receptor (RHAMM)	27.8307	55.2569	12.6753	14.9999	12.3426	18.8428	46.1561	26.872	10.1504	3.16633	22.405	3.03892	7.83859	8.0249	9.10403	3.05697	6.0695	1.39228	1.64761	1.35573	2.06972	5.06986	2.95166	1.56153	0.00244523	0.0451425
Lama3	laminin, alpha 3	249.012	140.164	166.188	44.9996	104.912	37.6856	46.1561	112.731	429.217	669.679	408.269	545.487	630.223	424.173	517.841	0.480865	0.270669	0.320924	0.0868984	0.202595	0.0727744	0.0891318	0.217694	-2.19963	1.17685e-07	4.98193e-05
Mmp14	matrix metallopeptidase 14 (membrane-inserted)	569.797	539.091	659.118	1797.26	655.392	1124.29	1148.63	927.653	330.613	250.14	387.109	250.711	301.002	479.201	333.129	1.71044	1.61826	1.97857	5.39507	1.96738	3.37492	3.44799	2.78466	1.4775	1.17511e-07	4.98193e-05
Mmp17	matrix metallopeptidase 17	5.8591	6.73864	9.8586	5.45449	9.87409	12.5619	7.91247	8.32275	11.6004	11.0822	18.6709	16.7141	34.4898	27.5139	20.0119	0.292781	0.336732	0.492638	0.272563	0.493411	0.62772	0.395389	0.41589	-1.26572	0.00259179	0.0469436
Olfml2b	olfactomedin-like 2B	11.7182	12.1296	8.45023	12.2726	4.93704	10.9916	29.0124	12.7874	1.45006	1.58316	3.73417	4.55839	6.27088	6.87848	4.07919	2.87268	2.97352	2.07155	3.00859	1.2103	2.69456	7.1123	3.13478	1.64837	0.000345693	0.0140995
Palm	paralemmin	68.8444	37.7364	56.3349	59.9994	97.5066	116.197	105.5	77.4455	42.0516	34.8296	51.0337	34.9476	25.0835	42.4173	38.3939	1.79311	0.982875	1.46729	1.56273	2.53964	3.02645	2.74782	2.01713	1.0123	0.00206019	0.0403677
Pcdhb9	protocadherin beta 9	2.92955	1.34773	1.40837	2.72725	0	1.57023	0	1.42616	7.25028	4.74949	7.46834	6.07785	6.27088	6.87848	6.44922	0.454248	0.208975	0.218379	0.42288	0	0.243476	0	0.221137	-2.17699	0.000401533	0.0149794
Pcdh17	protocadherin 17	42.4784	79.516	63.3767	53.1813	61.713	31.4046	100.225	61.6993	1.45006	3.16633	7.46834	0	3.13544	4.58565	3.30097	12.8685	24.0887	19.1994	16.1108	18.6954	9.51376	30.3622	18.6913	4.22429	9.83444e-21	1.98907e-17
Pcdh18	protocadherin 18	20.5068	24.2591	23.9423	34.0906	22.2167	25.1237	22.4187	24.6511	7.25028	15.8316	6.22362	9.11677	10.974	11.4641	10.1434	2.02169	2.39161	2.36038	3.36086	2.19026	2.47685	2.21017	2.43026	1.28111	0.000237856	0.0108242
Plxna3	plexin A3	43.9432	45.8228	28.1674	38.1814	18.5139	6.28093	17.1437	28.2933	15.9506	3.16633	24.8945	3.03892	4.70316	9.17131	10.1541	4.32762	4.51272	2.77399	3.76019	1.82329	0.618559	1.68835	2.78639	1.4784	0.000666499	0.0201873
Plxnb1	plexin B1	1400.32	1584.93	1163.32	2704.06	861.514	1207.51	2318.36	1605.72	224.759	144.068	1391.6	448.241	357.44	1189.98	626.014	2.23689	2.53178	1.85829	4.31949	1.37619	1.92888	3.70336	2.56498	1.35895	0.00045106	0.0159121
S100a6	S100 calcium binding protein A6 (calcyclin)	74.7035	94.341	71.827	158.18	132.066	111.487	603.986	178.084	36.2514	61.7434	94.599	53.1812	48.5993	74.5169	61.4819	1.21505	1.53445	1.16826	2.5728	2.14805	1.81332	9.8238	2.89653	1.53433	0.000712346	0.0207966
S100a11	S100 calcium binding protein A11	259.265	257.416	161.963	474.541	264.132	287.353	483.98	312.664	72.5028	72.8256	227.784	103.323	150.501	173.108	133.341	1.94438	1.93051	1.21465	3.55885	1.98088	2.15502	3.62964	2.34485	1.22949	7.30757e-06	0.00116684
Transport
Abcc3	ATP-binding cassette, sub-family C (CFTR/MRP), member 3	3020.36	2605.16	2842.09	1347.26	4493.94	2460.55	1808	2653.91	7228.53	6316.83	4652.78	6156.86	3635.54	3197.35	5197.98	0.581065	0.501187	0.546769	0.259189	0.864556	0.473367	0.347828	0.510566	-0.969831	6.34731e-05	0.00489577
Aqp4	aquaporin 4	38.0841	26.9546	19.7172	12.2726	14.8111	10.9916	10.55	19.0545	491.569	467.033	257.658	469.514	274.351	159.351	353.246	0.107812	0.0763053	0.0558172	0.0347424	0.0419286	0.0311161	0.0298658	0.053941	-4.21247	4.55158e-32	2.07131e-28
Aqp5	aquaporin 5	0	1.34773	1.40837	2.72725	4.93704	0	0	1.48863	1.45006	14.2485	7.46834	15.1946	1.56772	3.43924	7.22808	0	0.186457	0.194847	0.377313	0.683037	0	0	0.205951	-2.27963	0.00053429	0.0177153
Clca3a1	chloride channel accessory 3A1	140.618	253.373	192.947	649.085	413.477	362.724	362.655	339.268	75.4029	56.9939	187.953	153.466	134.824	238.454	141.182	0.996005	1.79465	1.36665	4.59749	2.92868	2.56919	2.5687	2.40305	1.26487	0.00117278	0.0280159
Crisp2	cysteine-rich secretory protein 2	10.2534	9.4341	11.267	49.0904	4.93704	3.14046	6.59373	13.5309	2.90011	0	4.9789	4.55839	7.83859	2.29283	3.76147	2.72591	2.50809	2.99537	13.0509	1.31253	0.834904	1.75297	3.59723	1.84689	0.00278702	0.0488278
Gja5	gap junction protein, alpha 5	30.7603	29.65	16.9005	21.818	17.2797	40.826	22.4187	25.6647	5.80022	7.91582	6.22362	10.6362	7.83859	20.6354	9.84166	3.12552	3.01271	1.71724	2.2169	1.75577	4.14829	2.27794	2.60776	1.38281	0.000479589	0.016724
Mmgt2	membrane magnesium transporter 2	16.1125	25.6068	40.8428	74.9993	35.7936	36.1153	63.2998	41.8243	11.6004	9.49899	26.1392	12.1557	10.974	44.7101	19.1797	0.84008	1.3351	2.12947	3.91034	1.86622	1.88299	3.30035	2.18065	1.12476	0.00121036	0.0284255
Nipal1	NIPA-like domain containing 1	118.647	171.161	71.827	398.178	83.9297	175.866	325.73	192.191	2.90011	3.16633	82.1518	7.59731	10.974	68.7848	29.2624	4.05458	5.8492	2.45458	13.6072	2.86818	6.00997	11.1314	6.56786	2.71542	1.99749e-06	0.000466157
Panx1	pannexin 1	65.9148	68.7341	43.6595	139.09	43.1991	36.1153	77.806	67.7884	14.5006	4.74949	74.6834	13.6752	28.2189	17.1962	25.504	2.58449	2.69504	1.71187	5.45364	1.69382	1.41607	3.05074	2.65795	1.41032	0.000493309	0.0169749
Scn1b	sodium channel, voltage-gated, type I, beta	175.773	229.114	192.947	598.631	261.663	439.665	328.368	318.023	95.7037	79.1582	251.434	106.362	109.74	233.868	146.045	1.20356	1.56879	1.32115	4.09896	1.79167	3.01049	2.24841	2.17757	1.12272	0.000397547	0.0149794
Scn5a	sodium channel, voltage-gated, type V, alpha	14.6477	14.825	8.45023	259.088	3.70278	0	15.8249	45.2199	0	0	8.71307	1.51946	7.83859	1.14641	3.20292	4.57324	4.62859	2.63829	80.8912	1.15606	0	4.94078	14.1183	3.8195	0.000109361	0.00691698
Slc1a5	solute carrier family 1 (neutral amino acid transporter), member 5	27.8307	28.3023	36.6177	70.9084	28.388	62.8093	106.818	51.6678	24.651	18.998	32.3628	24.3114	14.1095	33.246	24.6131	1.13073	1.14989	1.48773	2.88092	1.15337	2.55186	4.3399	2.0992	1.06984	0.000601865	0.0190535
Slc2a6	solute carrier family 2 (facilitated glucose transporter), member 6	4.39432	2.69546	12.6753	1.36362	3.70278	0	42.1999	9.57591	1.45006	1.58316	2.48945	3.03892	0	3.43924	2.00014	2.19701	1.34763	6.33723	0.681764	1.85126	0	21.0985	4.78762	2.25931	0.00215297	0.0415683
Slc4a1	solute carrier family 4 (anion exchanger), member 1	1.46477	2.69546	22.534	21.818	58.0103	20.413	142.425	38.48	1.45006	7.91582	3.73417	3.03892	6.27088	3.43924	4.30818	0.339998	0.62566	5.2305	5.06431	13.4651	4.7382	33.0591	8.93184	3.15896	6.23428e-05	0.00482905
Slc25a30	solute carrier family 25, member 30	1729.9	1598.41	908.4	955.9	1695.87	1092.88	584.204	1223.65	3066.87	4744.74	3062.02	1732.19	1610.05	3407.14	2937.17	0.588968	0.5442	0.309278	0.325449	0.577384	0.372087	0.198901	0.416609	-1.26323	2.9301e-07	0.000111118
Slc26a9	solute carrier family 26, member 9	0	0	1.40837	1.36362	1.23426	0	0	0.572322	0	11.0822	3.73417	16.7141	0	2.29283	5.63721	0	0	0.249835	0.241897	0.218949	0	0	0.101526	-3.30008	0.000363875	0.0144306
Slc34a2	solute carrier family 34 (sodium phosphate), member 2	8.78864	6.73864	5.63349	14.9999	41.9649	7.85116	11.8687	13.9779	7.25028	96.573	48.5442	206.647	21.9481	24.0747	67.5062	0.13019	0.0998226	0.0834514	0.2222	0.621645	0.116303	0.175817	0.207061	-2.27187	1.67307e-05	0.00208595
Slc37a1	solute carrier family 37 (glycerol-3-phosphate transporter), member 1	118.647	79.516	254.915	395.451	282.646	207.271	382.436	245.84	53.6521	41.1623	117.004	94.2067	98.7663	235.015	106.634	1.11265	0.745688	2.39056	3.70847	2.65061	1.94375	3.58643	2.30545	1.20505	0.000411458	0.01507
Tmc5	transmembrane channel-like gene family 5	51.2671	17.5205	5.63349	264.543	24.6852	7.85116	60.6623	61.7375	0	0	32.3628	3.03892	3.13544	8.0249	7.76035	6.60629	2.25769	0.725933	34.0891	3.18094	1.0117	7.81696	7.95551	2.99195	0.000531898	0.0177153
Kcnj8	potassium inwardly-rectifying channel, subfamily J, member 8	247.547	229.114	242.24	792.265	204.887	138.18	286.168	305.772	97.1538	74.4087	168.038	85.0899	133.256	176.548	122.416	2.02218	1.87161	1.97883	6.47193	1.6737	1.12878	2.33767	2.49781	1.32067	9.65399e-05	0.0063441
Trf	transferrin	45197.1	38268.7	33753	144198	82395.5	96096.7	143282	83312.9	30561.4	32657.5	39164	25563.4	33724.8	61815.8	37247.8	1.21342	1.02741	0.906175	3.87131	2.21209	2.57993	3.84672	2.23672	1.16138	0.00131027	0.030191
Trpm4	transient receptor potential cation channel, subfamily M, member 4	105.464	118.6	74.6437	325.906	65.4158	28.2642	93.631	115.989	33.3513	33.2465	89.6201	47.1033	39.193	59.6135	50.3546	2.09442	2.3553	1.48236	6.47222	1.2991	0.561303	1.85943	2.30345	1.20379	0.00100608	0.025471
a Genes with a fold change 2 or higher and 0.5 or lower are included
b Ratio of the amounts of mRNA in liver of individual Nod2-deficient DMBA-HFD mice to the average of 6 WT DMBA-HFD, determined by RNA sequencing
c Average fold induction of mRNA in the liver of 7 Nod2-deficient DMBA-HFD mice to the average of 6 WT DMBA-HFD mice
d FDR, false discovery rate
