# Supplementary material for: Nod2 protects mice from inflammation and obesity-dependent liver cancer
Source: Sci Rep. 2020 Nov 25;10:20519. doi: 10.1038/s41598-020-77463-7 (PMC7688964; doi:10.1038/s41598-020-77463-7)
Supplement: Supplementary file 2 — Supplementary Table S2. [file 41598_2020_77463_MOESM2_ESM.xlsx]

## Sheet: Table S2
Table S2. Differentially expressed genes that function in immune responses in the liver of male Nod2-deficient mice treated with DMBA and maintained on high fat diet for 31 weeks compared with similarly treated male WT mice.a
Gene		Nod2 KO DMBA-HFD								WT DMBA-HFD							Nod2 KO DMBA-HFD/WT DMBA-HFD average (Fold Change)
Symbol	Name	1	2	3	4	5	6	7	Average	1	2	3	4	5	6	Average	1b	2b	3b	4b	5b	6b	7b	Average FCc	log2FC	P value	FDRd
Activation, signaling and regulation
Adap1	ArfGAP with dual PH domains 1	24.9012	30.9977	22.534	27.2725	28.388	18.8428	71.2123	32.0212	15.9506	7.91582	22.405	12.1557	17.2449	17.1962	15.478	1.60881	2.00269	1.45587	1.76201	1.83408	1.21739	4.60086	2.06881	1.0488	0.000380396	0.0147705
Alpk1	alpha-kinase 1	117.182	119.948	191.539	229.089	120.958	80.0819	536.73	199.361	47.8519	20.5811	90.8648	68.3758	34.4898	66.492	54.7759	2.1393	2.18979	3.49677	4.18229	2.20823	1.46199	9.79864	3.63957	1.86377	8.09895e-07	0.000245709
Card9	caspase recruitment domain family, member 9	13.183	10.7818	14.0837	17.7271	12.3426	12.5619	90.9935	24.5248	7.25028	1.58316	12.4472	10.6362	6.27088	6.87848	7.51105	1.75514	1.43546	1.87507	2.36014	1.64326	1.67245	12.1146	3.26516	1.70716	0.000320609	0.0133243
Cebpe	CCAAT/enhancer binding protein	225.575	287.066	353.501	125.453	213.527	226.113	191.218	231.779	0	0	1.24472	0	1.56772	1.14641	0.659809	341.879	435.074	535.763	190.136	323.619	342.695	289.808	351.282	8.45649	1.92962e-21	4.3906e-18
Dok3	docking protein 3	36.6194	32.3455	47.8847	43.6359	82.6955	47.107	187.262	68.2214	21.7508	17.4148	23.6498	34.9476	23.5158	36.6852	26.3273	1.39092	1.22859	1.81882	1.65744	3.14105	1.78928	7.11283	2.59128	1.37366	2.95015e-05	0.00291856
Eif4e3	eukaryotic translation initiation factor 4E member 3	115.717	106.471	88.7274	88.6355	232.041	69.0902	278.255	139.848	44.9517	60.1602	67.2151	56.2201	75.2505	58.4671	60.3775	1.91656	1.76341	1.46955	1.46802	3.84317	1.1443	4.6086	2.31623	1.21178	6.43586e-05	0.00492235
Fgr	FGR proto-oncogene, Src family tyrosine kinase	29.2955	43.1273	77.4605	73.6356	55.5417	42.3963	213.637	76.442	17.4007	9.49899	28.6287	27.3503	29.7867	32.0996	24.1275	1.2142	1.78748	3.21047	3.05194	2.30201	1.75718	8.8545	3.16825	1.66369	3.22932e-06	0.000649887
Glipr2	Golgi associated (GLI) pathogenesis-related 2	21.9716	21.5636	26.7591	24.5452	32.0908	14.1321	229.462	52.932	10.1504	14.2485	14.9367	19.753	14.1095	12.6105	14.3014	1.53632	1.5078	1.87108	1.71628	2.24389	0.988159	16.0447	3.70117	1.88798	0.00015433	0.00823834
Gpr183	G protein-coupled receptor 183	0	4.04318	7.04186	5.45449	7.40556	6.28093	11.8687	6.01353	24.651	42.7454	18.6709	18.2335	7.83859	13.757	20.9827	0	0.192691	0.335603	0.259952	0.352936	0.299338	0.565642	0.286595	-1.80292	3.96764e-05	0.00365817
Grk3	G protein-coupled receptor kinase 3	191.885	207.55	215.481	395.451	153.048	106.776	319.136	227.047	56.5522	49.0781	194.177	71.4147	67.4119	113.495	92.0215	2.08522	2.25545	2.34164	4.29737	1.66318	1.16034	3.46807	2.46732	1.30295	1.58153e-05	0.00204175
Hcst	hematopoietic cell signal transducer	5.8591	2.69546	8.45023	9.54536	14.8111	12.5619	43.5186	13.9202	2.90011	3.16633	3.73417	7.59731	3.13544	8.0249	4.75971	1.23098	0.566307	1.77537	2.00545	3.11177	2.63921	9.14312	2.9246	1.54824	0.00173787	0.0362118
Ikzf1	IKAROS family zinc finger 1	54.1966	28.3023	50.7014	29.9997	51.839	29.8344	139.787	54.9515	14.5006	22.1643	41.0759	39.506	28.2189	18.3426	27.3014	1.98512	1.03666	1.8571	1.09883	1.89877	1.09278	5.12014	2.01277	1.00918	0.00189839	0.0380578
Ikzf4	IKAROS family zinc finger 4	11.7182	6.73864	12.6753	12.2726	4.93704	9.42139	3.95624	8.81707	30.4512	25.3306	52.2784	13.6752	12.5418	38.9781	28.8759	0.405813	0.233366	0.43896	0.425013	0.170975	0.326272	0.137008	0.305344	-1.71149	8.44341e-05	0.00575638
Il7	interleukin 7	16.1125	10.7818	14.0837	12.2726	20.9824	7.85116	30.3312	16.0593	8.70034	7.91582	2.48945	1.51946	7.83859	4.58565	5.50822	2.92518	1.95741	2.55686	2.22805	3.8093	1.42535	5.50653	2.91552	1.54376	2.18078e-05	0.00240586
Lacc1	laccase (multicopper oxidoreductase) domain containing 1	166.984	140.164	102.811	224.998	128.363	211.981	338.918	187.746	59.4523	58.5771	57.2573	42.5449	59.5733	135.277	68.7803	2.42779	2.03785	1.49478	3.27125	1.86628	3.08201	4.92754	2.72964	1.44871	1.43786e-06	0.000365408
Lamp3	lysosomal-associated membrane protein 3	1.46477	4.04318	4.22512	5.45449	16.0454	1.57023	1.31875	4.87456	8.70034	53.8276	21.1603	104.843	9.40631	4.58565	33.7538	0.0433958	0.119784	0.125174	0.161596	0.475365	0.0465201	0.0390695	0.144415	-2.79171	2.33681e-06	0.000531713
Lat	linker for activation of T cells	11.7182	9.4341	11.267	14.9999	22.2167	4.7107	27.6937	14.5772	4.35017	6.33266	7.46834	13.6752	1.56772	3.43924	6.13888	1.90885	1.53678	1.83535	2.44342	3.61901	0.767354	4.51119	2.37456	1.24766	0.00233027	0.0439565
Lat2	linker for activation of T cells family, member 2	17.5773	28.3023	38.026	19.0907	24.6852	21.9833	61.9811	30.2351	8.70034	11.0822	24.8945	18.2335	12.5418	13.757	14.8682	1.18221	1.90354	2.55754	1.284	1.66027	1.47854	4.1687	2.03354	1.024	0.000671576	0.0201873
Ly75	lymphocyte antigen 75	77.633	90.2978	84.5023	158.18	74.0556	91.0735	261.112	119.551	46.4018	68.0761	58.502	28.8698	56.4379	71.0776	54.8942	1.41423	1.64494	1.53937	2.88155	1.34906	1.65907	4.75664	2.17784	1.1229	4.85437e-05	0.00407208
Mcemp1	mast cell expressed membrane protein 1	7.32387	6.73864	2.81674	6.81812	4.93704	14.1321	145.062	26.8326	1.45006	7.91582	1.24472	6.07785	0	5.73207	3.73675	1.95996	1.80334	0.753795	1.82461	1.32121	3.78192	38.8203	7.18074	2.84413	0.000120239	0.00719971
Mlkl	mixed lineage kinase domain-like	196.28	291.109	202.806	309.542	150.58	161.734	308.587	231.52	60.9024	93.4067	119.493	51.6617	147.366	87.1274	93.3262	2.10316	3.11927	2.17308	3.31678	1.61348	1.733	3.30654	2.48076	1.31078	6.85971e-07	0.000221904
Mmd2	monocyte to macrophage differentiation-associated 2	118.647	94.341	181.68	170.453	97.5066	125.619	184.624	138.981	69.6027	63.3266	42.3206	33.4282	73.6828	64.1992	57.76	2.05413	1.63333	3.14543	2.95105	1.68813	2.17484	3.19641	2.40619	1.26675	0.000214048	0.0100941
Ncf2	neutrophil cytosolic factor 2	38.0841	47.1705	52.1098	58.6358	86.3983	59.6688	292.762	90.6898	26.101	17.4148	65.9704	47.1033	39.193	47.003	40.4642	0.94118	1.16573	1.2878	1.44908	2.13518	1.47461	7.23507	2.24123	1.16429	0.00234568	0.0442012
Ncf4	neutrophil cytosolic factor 4	39.5489	36.3887	61.9684	51.8177	70.3529	51.8177	305.949	88.2633	23.2009	23.7475	49.789	36.4671	32.9221	35.5388	33.6109	1.17667	1.08264	1.8437	1.54169	2.09316	1.54169	9.10268	2.62603	1.39289	0.000278184	0.0121143
Nfe2	nuclear factor, erythroid derived 2	82.0273	37.7364	21.1256	70.9084	24.6852	21.9833	135.831	56.3281	7.25028	3.16633	57.2573	4.55839	12.5418	8.0249	15.4665	5.30355	2.43988	1.36589	4.58465	1.59605	1.42135	8.78227	3.64195	1.86471	0.00039163	0.0149216
Nfkbiz	nuclear factor of kappa light polypeptide gene in B cells inhibitor, zeta	260.73	199.464	349.276	414.541	297.457	207.271	763.554	356.042	198.658	136.152	126.962	202.088	112.876	121.52	149.709	1.74157	1.33234	2.33303	2.76898	1.9869	1.38449	5.10024	2.37822	1.24988	8.11781e-05	0.00566163
Oas1a	2'-5' oligoadenylate synthetase 1A	194.815	269.546	185.905	289.088	190.076	345.451	237.374	244.608	58.0022	69.6592	168.038	59.259	166.178	142.155	110.549	1.76226	2.43825	1.68166	2.61503	1.71939	3.12488	2.14724	2.21267	1.14579	2.47666e-05	0.00256942
Oas1g	2'-5' oligoadenylate synthetase 1G	60.0557	113.209	80.2772	155.453	92.5696	108.346	116.05	103.709	20.3008	6.33266	80.9071	28.8698	34.4898	26.3675	32.8779	1.82663	3.44332	2.44167	4.72819	2.81555	3.2954	3.52971	3.15435	1.65734	1.30187e-05	0.00174249
Orm1	orosomucoid 1	10246.1	7993.38	17314.5	38740.5	17346.3	15727.4	77060.9	26347	4822.89	5813.38	6994.1	11241	13336.6	18398.8	10101.1	1.01435	0.791335	1.71412	3.83527	1.71726	1.557	7.62895	2.60833	1.38312	0.000951023	0.024665
Orm2	orosomucoid 2	272.448	363.887	1539.35	2419.07	836.829	133.47	20859.9	3775	188.507	174.148	302.468	709.589	509.509	270.554	359.129	0.758635	1.01325	4.28634	6.73593	2.33016	0.371648	58.0848	10.5115	3.3939	0.000100055	0.00645855
Osm	oncostatin M	1.46477	0	5.63349	1.36362	1.23426	3.14046	7.91247	3	0	0	1.51946	0	0	0	0.3	5.78405	0	22.2453	5.38463	4.87381	12.401	31.2445	11.7	3.55	0.00237928	0.0444205
Osmr	oncostatin M receptor	158.196	148.25	157.738	396.814	267.835	130.329	263.749	217.559	50.752	61.7434	187.953	94.2067	103.469	160.498	109.77	1.44115	1.35055	1.43698	3.61495	2.43995	1.18729	2.40273	1.98194	0.986915	0.000538793	0.0177997
Psd4	pleckstrin and Sec7 domain containing 4	125.971	212.941	167.596	385.905	130.832	73.8009	267.705	194.964	36.2514	49.0781	212.848	57.7396	84.6568	90.5667	88.5234	1.42302	2.40548	1.89324	4.35936	1.47793	0.833688	3.02412	2.20241	1.13908	0.00102915	0.025911
Pstpip1	proline-serine-threonine phosphatase-interacting protein 1	8.78864	10.7818	14.0837	21.818	22.2167	7.85116	81.7622	23.9003	4.35017	7.91582	8.71307	7.59731	3.13544	14.9034	7.7692	1.13122	1.38777	1.81276	2.80827	2.85959	1.01055	10.5239	3.07629	1.62119	0.000932017	0.0243059
Rab38	RAB38, member RAS oncogene family	13.183	24.2591	4.22512	74.9993	7.40556	0	34.2874	22.6228	2.90011	4.74949	4.9789	4.55839	7.83859	5.73207	5.12626	2.57165	4.73232	0.824211	14.6304	1.44463	0	6.68858	4.41312	2.1418	0.000151239	0.00814498
Raet1e	retinoic acid early transcript 1E	19.0421	24.2591	14.0837	9.54536	16.0454	7.85116	15.8249	15.236	7.25028	9.49899	0	1.51946	3.13544	0	3.56736	5.33786	6.80029	3.94794	2.67575	4.49783	2.20083	4.43604	4.27093	2.09455	0.000975061	0.0250445
Rasgrp2	RAS, guanyl releasing protein 2	509.741	526.962	416.878	942.264	355.467	199.42	480.023	490.108	182.707	139.318	367.194	203.608	167.746	202.915	210.581	2.42064	2.50241	1.97965	4.47458	1.68803	0.946995	2.27952	2.3274	1.21872	0.0010049	0.025471
Rasgrp4	RAS guanyl releasing protein 4	4.39432	4.04318	7.04186	12.2726	8.63983	9.42139	85.7185	18.7902	4.35017	6.33266	11.2025	4.55839	1.56772	3.43924	5.24178	0.838326	0.771338	1.34341	2.3413	1.64826	1.79737	16.3529	3.5847	1.84185	0.00280311	0.0489684
Relb	avian reticuloendotheliosis viral (v-rel) oncogene related B	45.408	68.7341	60.56	126.817	88.8668	37.6856	164.843	84.7021	27.5511	25.3306	59.7467	51.6617	32.9221	34.3924	38.6008	1.17635	1.78064	1.56888	3.28535	2.3022	0.976291	4.27046	2.19431	1.13377	7.61189e-05	0.0054337
Samsn1	SAM domain, SH3 domain and nuclear localization signals, 1	10.2534	12.1296	16.9005	9.54536	8.63983	10.9916	52.7498	17.3157	8.70034	4.74949	12.4472	9.11677	1.56772	2.29283	6.47906	1.58255	1.87211	2.60847	1.47326	1.3335	1.69648	8.14158	2.67257	1.41823	0.000997233	0.0254595
Scgb1a1	secretoglobin, family 1A, member 1 (uteroglobin)	1.46477	5.39091	4.22512	2.72725	39.4963	1.57023	1.31875	8.02762	7.25028	45.9118	32.3628	282.62	9.40631	19.489	66.1734	0.0221354	0.0814665	0.0638492	0.0412137	0.596862	0.0237291	0.0199287	0.121312	-3.04321	0.000553819	0.0181279
Sh2d4a	SH2 domain containing 4A	79.0978	51.2137	52.1098	80.4538	40.7306	32.9749	92.3122	61.2704	15.9506	20.5811	44.8101	19.753	28.2189	33.246	27.0933	2.91946	1.89027	1.92335	2.96951	1.50335	1.21709	3.4072	2.26146	1.17725	4.01229e-06	0.000745263
Sirpb1c	signal-regulatory protein beta 1C	0	2.69546	1.40837	2.72725	2.46852	1.57023	23.7374	4.94389	0	0	2.48945	0	0	0	0.414908	0	6.49652	3.39442	6.57313	5.94956	3.78453	57.2113	11.9156	3.57478	0.00135878	0.0309173
Slfn1	schlafen 1	5.8591	20.2159	19.7172	32.727	14.8111	15.7023	87.0372	28.01	7.25028	4.74949	7.46834	18.2335	3.13544	8.0249	8.14367	0.719467	2.48241	2.42117	4.0187	1.81873	1.92816	10.6877	3.43948	1.78219	0.000668678	0.0201873
Slfn4	schlafen 4	17.5773	21.5636	12.6753	16.3635	25.9195	26.694	452.33	81.8747	2.90011	9.49899	8.71307	19.753	3.13544	8.0249	8.67092	2.02715	2.48689	1.46182	1.88717	2.98924	3.07856	52.1663	9.44245	3.23916	1.94092e-05	0.00223611
Tifa	TRAF-interacting protein with forkhead-associated domain	221.181	314.021	421.103	479.995	550.48	373.715	965.322	475.117	108.754	91.8235	348.523	127.635	208.507	421.88	217.854	1.01527	1.44143	1.93296	2.20329	2.52684	1.71544	4.43106	2.1809	1.12492	0.000528167	0.0177153
Tnfaip3	tumor necrosis factor, alpha-induced protein 3	103.999	153.641	191.539	239.998	219.698	136.61	603.986	235.639	111.654	72.8256	112.025	145.868	105.037	124.959	112.062	0.928052	1.37104	1.70923	2.14166	1.96051	1.21906	5.38976	2.10276	1.07228	0.000469477	0.0164344
Treml1	triggering receptor expressed on myeloid cells-like 1	1.46477	1.34773	1.40837	1.36362	9.87409	0	15.8249	4.46908	0	0	0	0	0	1.14641	0.191069	7.66621	7.05362	7.37102	7.13681	51.6781	0	82.8233	23.3899	4.54781	0.000998921	0.0254669
Trim10	tripartite motif-containing 10	1.46477	2.69546	4.22512	5.45449	8.63983	4.7107	31.6499	8.40575	4.35017	0	0	1.51946	1.56772	0	1.23956	1.18169	2.17453	3.40857	4.40035	6.97008	3.8003	25.5332	6.78125	2.76155	0.00245499	0.0451853
Trim59	tripartite motif-containing 59	7.32387	22.9114	8.45023	16.3635	12.3426	12.5619	34.2874	16.3201	2.90011	4.74949	6.22362	7.59731	6.27088	4.58565	5.38784	1.35933	4.25242	1.56839	3.03711	2.29082	2.33152	6.36384	3.02906	1.59887	0.00034823	0.0141492
Ubd	ubiquitin D	51.2671	40.4318	60.56	65.4539	545.543	21.9833	607.942	199.026	21.7508	34.8296	51.0337	45.5839	43.8961	37.8316	39.1543	1.30936	1.03263	1.5467	1.67169	13.9332	0.561452	15.5268	5.08312	2.34571	0.00071899	0.0208847
Unc119	unc-119 lipid binding chaperone	247.547	235.852	159.146	511.359	186.373	94.2139	247.924	240.345	60.9024	63.3266	166.793	82.051	94.0631	88.2738	92.5683	2.67421	2.54787	1.71923	5.52412	2.01336	1.01778	2.67828	2.59641	1.37652	4.73187e-06	0.000828435
Vav1	vav 1 oncogene	60.0557	51.2137	73.2353	70.9084	98.7409	56.5284	214.956	89.3768	14.5006	26.9138	56.0126	47.1033	32.9221	49.2958	37.7914	1.58914	1.35517	1.93789	1.87631	2.61279	1.4958	5.68796	2.36501	1.24184	7.88502e-05	0.00554174
Receptors
Ccr1	chemokine (C-C motif) receptor 1	5.8591	8.08637	30.9842	20.4543	23.451	17.2726	162.206	38.3305	7.25028	4.74949	3.73417	4.55839	7.83859	10.3177	6.40811	0.914325	1.2619	4.83515	3.19195	3.65958	2.69542	25.3126	5.98156	2.58052	4.76164e-06	0.000828435
Ccr2	chemokine (C-C motif) receptor 2	51.2671	98.3842	177.455	103.635	83.9297	51.8177	255.837	117.475	52.202	49.0781	82.1518	74.4536	59.5733	57.3207	62.4633	0.820756	1.57507	2.84095	1.65914	1.34367	0.82957	4.0958	1.88071	0.911275	0.00248401	0.0456271
Cd1d2	CD1d2 antigen	58.591	37.7364	36.6177	104.999	46.9019	37.6856	114.731	62.4661	30.4512	33.2465	9.95779	12.1557	14.1095	18.3426	19.7105	2.97257	1.91453	1.85777	5.32705	2.37954	1.91195	5.82079	3.16917	1.66411	1.02338e-05	0.00151174
Cd14	CD14 antigen	193.35	134.773	119.712	428.178	212.293	83.2223	1374.13	363.666	42.0516	36.4128	160.569	74.4536	81.5214	81.3954	79.4007	2.43512	1.69738	1.50769	5.39262	2.67369	1.04813	17.3063	4.58013	2.19539	9.16482e-06	0.00140191
Cd24a	CD24a antigen	68.8444	101.08	85.9107	134.999	127.129	76.9414	356.061	135.852	36.2514	64.9097	43.5653	44.0644	48.5993	123.813	60.2005	1.14359	1.67905	1.42708	2.24249	2.11176	1.27809	5.91459	2.25666	1.17419	0.00124054	0.0290251
Cd37	CD37 antigen	30.7603	20.2159	42.2512	31.3633	37.0278	43.9665	176.712	54.6138	13.0505	25.3306	16.1814	28.8698	14.1095	20.6354	19.6962	1.56174	1.02639	2.14514	1.59235	1.87995	2.23223	8.97188	2.77281	1.47135	0.000668614	0.0201873
Cd80	CD80 antigen	4.39432	4.04318	8.45023	17.7271	16.0454	9.42139	13.1875	10.467	2.90011	1.58316	1.24472	6.07785	3.13544	3.43924	3.06342	1.43445	1.31983	2.75843	5.7867	5.23774	3.07545	4.30481	3.41677	1.77263	0.00137792	0.0311582
Cd177	CD177 antigen	0	4.04318	9.8586	9.54536	3.70278	1.57023	354.743	54.7804	4.35017	4.74949	2.48945	13.6752	0	4.58565	4.97499	0	0.812702	1.98163	1.91867	0.74428	0.315625	71.3052	11.0112	3.4609	0.00135209	0.0308037
Cd244	CD244 natural killer cell receptor 2B4	1.46477	5.39091	5.63349	6.81812	6.1713	0	27.6937	7.59604	0	1.58316	2.48945	0	1.56772	2.29283	1.32219	1.10784	4.07725	4.26072	5.15667	4.66748	0	20.9452	5.74503	2.52231	0.00101009	0.0255369
Cd300lf	CD300 molecule like family member F	11.7182	20.2159	35.2093	44.9996	34.5593	21.9833	243.968	58.9505	4.35017	12.6653	17.4261	19.753	4.70316	22.9283	13.6377	0.859251	1.48236	2.58177	3.29965	2.5341	1.61195	17.8893	4.32262	2.11191	5.88872e-05	0.00460053
Clec5a	C-type lectin domain family 5, member a	7.32387	4.04318	5.63349	1.36362	3.70278	4.7107	67.256	13.4334	0	1.58316	4.9789	4.55839	1.56772	1.14641	2.30576	3.17633	1.75351	2.44322	0.591398	1.60588	2.04301	29.1687	5.826	2.54251	0.000561132	0.0182398
Csf2rb2	colony stimulating factor 2 receptor, beta 2 (granulocyte-macrophage)	7.32387	17.5205	49.293	261.816	27.1537	39.2558	106.818	72.7401	13.0505	4.74949	23.6498	27.3503	14.1095	26.3675	18.2128	0.402127	0.961984	2.7065	14.3753	1.49091	2.15539	5.86501	3.99389	1.9978	0.000167473	0.0085855
Csf3r	colony stimulating factor 3 receptor (granulocyte)	35.1546	43.1273	84.5023	68.1812	77.7584	45.5367	684.429	148.384	29.0011	22.1643	57.2573	47.1033	28.2189	47.003	38.458	0.914103	1.12141	2.19726	1.77287	2.02191	1.18406	17.7968	3.85835	1.94798	0.000551338	0.0180829
Fpr2	formyl peptide receptor 2	8.78864	13.4773	21.1256	13.6362	56.776	20.413	158.249	41.7809	13.0505	7.91582	14.9367	7.59731	4.70316	10.3177	9.75353	0.901073	1.38178	2.16594	1.39808	5.82107	2.09288	16.2248	4.28367	2.09885	4.65712e-05	0.00399875
Il1r2	interleukin 1 receptor, type II	2.92955	5.39091	5.63349	16.3635	7.40556	9.42139	127.918	25.009	2.90011	1.58316	7.46834	3.03892	3.13544	3.43924	3.5942	0.815076	1.49989	1.56738	4.55274	2.06042	2.62127	35.5902	6.95814	2.7987	0.00014155	0.00793633
Il2rg	interleukin 2 receptor, gamma chain	13.183	20.2159	12.6753	49.0904	48.1362	12.5619	71.2123	32.4393	11.6004	12.6653	16.1814	19.753	6.27088	17.1962	13.9445	0.945385	1.44974	0.908983	3.5204	3.45197	0.900844	5.10682	2.32631	1.21804	0.0011257	0.0273883
Ly6g	lymphocyte antigen 6 complex, locus G	0	0	1.40837	2.72725	13.5769	3.14046	96.2684	16.7316	0	0	2.48945	3.03892	1.56772	2.29283	1.56482	0	0	0.900022	1.74285	8.67631	2.00692	61.5205	10.6924	3.41851	0.00112686	0.0273883
Pirb	paired Ig-like receptor B	60.0557	60.6478	77.4605	53.1813	149.346	56.5284	381.118	119.762	39.1515	36.4128	62.2362	65.3369	42.3284	53.8814	49.8912	1.20373	1.2156	1.55259	1.06595	2.99342	1.13303	7.63897	2.40047	1.26332	0.00068087	0.0202878
Tlr5	toll-like receptor 5	175.773	199.464	242.24	31.3633	83.9297	84.7925	98.9059	130.924	313.212	265.972	237.742	408.735	296.299	141.009	277.162	0.634189	0.719666	0.874003	0.113159	0.302819	0.305932	0.356853	0.472375	-1.082	0.00229587	0.043533
Treml2	triggering receptor expressed on myeloid cells-like 2	1.46477	6.73864	9.8586	8.18174	9.87409	7.85116	67.256	15.8893	2.90011	3.16633	4.9789	4.55839	1.56772	1.14641	3.05298	0.479786	2.20724	3.22918	2.67992	3.23425	2.57164	22.0297	5.20453	2.37977	0.000311207	0.0130228
Chemotaxis, adhesion and diapedesis
Arhgap9	Rho GTPase activating protein 9	36.6194	40.4318	67.6019	58.6358	66.6501	37.6856	196.493	72.0168	15.9506	9.49899	38.5864	45.5839	21.9481	27.5139	26.5136	1.38115	1.52494	2.5497	2.21153	2.5138	1.42137	7.41102	2.71622	1.4416	5.73499e-05	0.00451922
Ccl28	chemokine (C-C motif) ligand 28	0	0	0	1.36362	1.23426	1.57023	1.31875	0.783837	11.6004	6.33266	4.9789	12.1557	6.27088	3.43924	7.46297	0	0	0	0.182719	0.165385	0.210403	0.176705	0.10503	-3.25112	0.000409638	0.0150607
Cd33	CD33 antigen	19.0421	25.6068	33.8009	31.3633	33.325	31.4046	254.518	61.2944	26.101	12.6653	32.3628	19.753	12.5418	22.9283	21.0587	0.904238	1.21597	1.60508	1.48933	1.58248	1.49129	12.0861	2.91065	1.54134	0.00120882	0.0284255
Cxcl1	chemokine (C-X-C motif) ligand 1	673.796	439.359	778.83	1892.71	2862.25	200.99	2070.43	1274.05	398.765	291.302	419.472	679.2	338.627	510.154	439.587	1.53279	0.999483	1.77173	4.30565	6.51123	0.457224	4.70995	2.8983	1.5352	0.000387752	0.0148853
Cxcl14	chemokine (C-X-C motif) ligand 14	51.2671	22.9114	97.1777	1156.35	80.2269	430.244	461.561	328.534	5.80022	6.33266	16.1814	4.55839	14.1095	44.7101	15.282	3.35473	1.49923	6.35894	75.6674	5.24975	28.1535	30.2028	21.4981	4.42613	9.6635e-12	9.25814e-09
Cxcl15	chemokine (C-X-C motif) ligand 15	4.39432	12.1296	8.45023	28.6361	45.6676	4.7107	1.31875	15.0439	11.6004	175.731	78.4176	358.593	23.5158	21.7819	111.607	0.0393733	0.108681	0.0757144	0.25658	0.409184	0.042208	0.011816	0.134794	-2.89117	5.80197e-06	0.000968929
Icam1	intercellular adhesion molecule 1	300.279	354.452	430.962	718.629	515.921	425.533	793.885	505.666	153.706	113.988	341.054	233.997	219.481	273.993	222.703	1.34834	1.59159	1.93514	3.22685	2.31663	1.91076	3.56477	2.27058	1.18306	4.67693e-07	0.000173743
Lsp1	lymphocyte specific 1	55.6614	36.3887	80.2772	115.908	85.164	72.2307	352.105	113.962	37.7015	49.0781	42.3206	51.6617	45.4638	71.0776	49.5506	1.12333	0.734374	1.62011	2.33919	1.71873	1.45772	7.10598	2.29992	1.20158	0.000803074	0.0224552
Mcpt8	mast cell protease 8	0	1.34773	2.81674	1.36362	7.40556	1.57023	27.6937	6.02822	0	0	0	0	0	1.14641	0.191069	0	7.05362	14.742	7.13681	38.7586	8.21815	144.941	31.55	4.97957	0.000388425	0.0148853
Myo1g	myosin IG	11.7182	24.2591	36.6177	24.5452	39.4963	18.8428	101.543	36.7175	13.0505	4.74949	21.1603	16.7141	17.2449	26.3675	16.5478	0.708142	1.466	2.21284	1.48329	2.3868	1.13869	6.13637	2.21888	1.14983	0.00263669	0.0473428
Prtn3	proteinase 3	23.4364	17.5205	126.753	1671.8	92.5696	127.189	1132.8	456.01	2.90011	3.16633	9.95779	16.7141	6.27088	44.7101	13.9532	1.67964	1.25566	9.08417	119.815	6.63428	9.11537	81.1858	32.6814	5.0304	4.73498e-09	2.9721e-06
Retnlg	resistin like gamma	1.46477	5.39091	8.45023	12.2726	12.3426	29.8344	659.373	104.161	0	0	1.24472	0	14.1095	6.87848	3.70545	0.395303	1.45486	2.28049	3.31205	3.33094	8.05151	177.947	28.1103	4.81303	4.22423e-05	0.00375091
S100a8	S100 calcium binding protein A8 (calgranulin A)	21.9716	51.2137	74.6437	102.272	202.419	127.189	6426.25	1000.85	18.8507	23.7475	22.405	31.9087	14.1095	34.3924	24.2356	0.906583	2.11316	3.07992	4.21989	8.35211	5.24801	265.157	41.2967	5.36795	1.23423e-05	0.00168923
S100a9	S100 calcium binding protein A9 (calgranulin B)	52.7319	121.296	209.847	220.907	414.712	268.51	9928.84	1602.41	47.8519	37.9959	41.0759	74.4536	59.5733	83.6882	57.4398	0.918037	2.1117	3.65335	3.84589	7.21993	4.67463	172.856	27.8971	4.80204	2.19097e-08	1.17301e-05
Saa2	serum amyloid A 2	949.174	900.282	4575.8	20933	6610.7	219.833	65206.7	14199.4	426.316	471.783	700.78	1355.36	1475.22	934.327	893.965	1.06176	1.00707	5.11855	23.4159	7.39481	0.245907	72.941	15.8836	3.98946	0.000136859	0.00780954
Sell	selectin, lymphocyte	7.32387	14.825	30.9842	40.9087	23.451	15.7023	307.268	62.9233	8.70034	11.0822	7.46834	16.7141	17.2449	9.17131	11.7302	0.624361	1.26383	2.64141	3.48747	1.9992	1.33863	26.1946	5.36422	2.42337	0.000437329	0.0156092
Selp	selectin, platelet	41.0137	49.8659	69.0102	137.726	101.209	100.495	112.093	87.3448	36.2514	41.1623	28.6287	48.6228	42.3284	56.1743	42.1946	0.972012	1.18181	1.63552	3.26406	2.39863	2.3817	2.65658	2.07004	1.04966	9.11702e-05	0.00605882
Siglece	sialic acid binding Ig-like lectin E	43.9432	40.4318	60.56	39.5451	96.2723	43.9665	188.581	73.3285	23.2009	30.0801	31.1181	51.6617	23.5158	32.0996	31.946	1.37555	1.26563	1.8957	1.23787	3.01359	1.37627	5.9031	2.29539	1.19874	0.00044222	0.0156915
Effectors
Camp	cathelicidin antimicrobial peptide	2.92955	2.69546	8.45023	9.54536	48.1362	18.8428	539.367	89.9952	0	0	3.73417	0	3.13544	3.43924	1.71814	1.70507	1.56882	4.91824	5.55563	28.0164	10.967	313.925	52.3794	5.71093	2.46769e-05	0.00256942
Ebi3	Epstein-Barr virus induced gene 3	10.2534	14.825	15.4921	12.2726	24.6852	12.5619	26.3749	16.6379	8.70034	1.58316	7.46834	12.1557	4.70316	8.0249	7.10593	1.44294	2.08629	2.18016	1.72709	3.47389	1.7678	3.71168	2.34141	1.22738	0.000681193	0.0202878
Elane	elastase, neutrophil expressed	2.92955	2.69546	9.8586	6.81812	27.1537	10.9916	250.562	44.4298	2.90011	0	3.73417	4.55839	1.56772	6.87848	3.27315	0.895025	0.823506	3.01197	2.08305	8.29592	3.35812	76.5507	13.574	3.76278	0.000291663	0.0123182
Igha	immunoglobulin heavy constant alpha	123.041	64.6909	81.6856	298.633	192.545	98.9246	340.236	171.394	63.8025	60.1602	70.9493	63.8174	14.1095	47.003	53.307	2.30816	1.21356	1.53236	5.60215	3.612	1.85575	6.38259	3.21522	1.68492	0.000229661	0.0106646
Il1b	interleukin 1 beta	27.8307	29.65	71.827	51.8177	74.0556	26.694	267.705	78.5115	33.3513	9.49899	41.0759	34.9476	29.7867	32.0996	30.1267	0.92379	0.984178	2.38417	1.71999	2.45814	0.886057	8.88599	2.60605	1.38186	0.00265783	0.047525
Lcn2	lipocalin 2	1432.55	1888.17	3566	21557.5	4749.44	1355.11	72430.8	15282.8	203.008	253.306	2908.92	1258.11	1171.09	713.069	1084.58	1.32083	1.74091	3.28789	19.8763	4.37904	1.24943	66.7821	14.0909	3.81669	5.96006e-07	0.000200909
Ltb	lymphotoxin B	82.0273	47.1705	40.8428	271.361	98.7409	21.9833	553.873	159.428	13.0505	28.497	146.877	25.8309	14.1095	30.9532	43.2197	1.89791	1.09141	0.945003	6.27864	2.28462	0.508639	12.8153	3.68879	1.88315	0.00137485	0.0311582
Ltf	lactotransferrin	0	2.69546	7.04186	13.6362	53.0732	14.1321	1243.58	190.594	1.45006	0	11.2025	1.51946	1.56772	3.43924	3.1965	0	0.843253	2.20299	4.26599	16.6035	4.42112	389.044	59.6258	5.89786	1.1264e-06	0.000292911
Mmp8	matrix metallopeptidase 8	2.92955	1.34773	7.04186	9.54536	13.5769	3.14046	269.024	43.8009	1.45006	0	4.9789	3.03892	3.13544	3.43924	2.67376	1.09567	0.504057	2.63369	3.57002	5.07782	1.17455	100.616	16.3818	4.03402	1.02981e-05	0.00151174
Mmp25	matrix metallopeptidase 25	0	0	1.40837	0	1.23426	0	36.9249	5.6525	0	0	0	1.51946	0	0	0.253244	0	0	5.56133	0	4.87381	0	145.808	22.3204	4.48029	0.00142794	0.0318539
Ngp	neutrophilic granule protein	7.32387	5.39091	14.0837	20.4543	80.2269	23.5535	1710.41	265.921	1.45006	1.58316	7.46834	3.03892	0	6.87848	3.40316	2.15208	1.58409	4.13842	6.01039	23.5742	6.92106	502.595	78.1394	6.28798	0.00136433	0.0310048
Raet1d	retinoic acid early transcript delta	19.0421	24.2591	32.3926	4.09087	17.2797	3.14046	35.6061	19.4015	1.45006	6.33266	4.9789	0	0	1.14641	2.318	8.21485	10.4655	13.9743	1.76482	7.45454	1.35481	15.3607	8.36994	3.06522	2.84399e-05	0.00284446
Sectm1a	secreted and transmembrane 1A	65.9148	75.4728	52.1098	193.634	34.5593	43.9665	72.531	76.8841	5.80022	7.91582	63.4809	13.6752	21.9481	28.6603	23.5801	2.79536	3.2007	2.20991	8.21178	1.46561	1.86456	3.07594	3.26055	1.70512	0.00139467	0.0314588
Tnfsf13	tumor necrosis factor superfamily, member 13	84.9569	87.6023	84.5023	264.543	60.4788	14.1321	69.8935	95.1584	14.5006	12.6653	68.4598	12.1557	36.0575	33.246	29.5142	2.87851	2.96815	2.86311	8.96325	2.04914	0.478824	2.36814	3.22416	1.68892	0.000133671	0.00770005
a Genes with a fold change 2 or higher and 0.5 or lower are included
b Ratio of the amounts of mRNA in liver of individual Nod2-deficient DMBA-HFD mice to the average of 6 WT DMBA-HFD, determined by RNA sequencing
c Average fold induction of mRNA in the liver of 7 Nod2-deficient DMBA-HFD mice to the average of 6 WT DMBA-HFD mice
d FDR, false discovery rate
