# Supplementary material for: Nod2 protects mice from inflammation and obesity-dependent liver cancer
Source: Sci Rep. 2020 Nov 25;10:20519. doi: 10.1038/s41598-020-77463-7 (PMC7688964; doi:10.1038/s41598-020-77463-7)
Supplement: Supplementary file 3 — Supplementary Table S3. [file 41598_2020_77463_MOESM3_ESM.xlsx]

## Sheet: Table S3
Table S3. Differentially expressed genes that function in metabolism in the liver of male Nod2-deficient mice treated with DMBA and maintained on high fat diet for 31 weeks compared with similarly treated male WT mice.a
Gene		Nod2 KO DMBA-HFD								WT DMBA-HFD							Nod2 KO DMBA-HFD/WT DMBA-HFD average (Fold Change)
Symbol	Name	1	2	3	4	5	6	7	Average	1	2	3	4	5	6	Average	1b	2b	3b	4b	5b	6b	7b	Average FCc	log2FC	P value	FDRd
Steroid metabolism
Akr1c18	aldo-keto reductase family 1, member C18	729.457	1203.52	128.162	4369.05	656.627	94.2139	654.098	1119.3	13.0505	6.33266	688.332	9.11677	51.7347	66.492	Catalyzes the conversion of progesterone into 20-alpha-dihydroprogesterone	5.24124	8.64745	0.920858	31.3921	4.71794	0.676939	4.69977	8.04233	3.00761	0.00119764	0.0283617
Cyp17a1	cytochrome P450, family 17, subfamily a, polypeptide 1	259.265	303.239	336.601	883.628	465.316	497.764	2169.34	702.164	91.3535	88.6572	165.548	56.2201	145.798	112.349	109.988	2.35722	2.75703	3.06035	8.03389	4.23063	4.52564	19.7235	6.38403	2.67447	1.0826e-05	0.00157653
Cyp46a1	cytochrome P450, family 46, subfamily a, polypeptide 1	33.6898	55.2569	126.753	16.3635	44.4334	31.4046	25.0562	47.5654	174.007	215.31	160.569	246.153	123.85	45.8565	160.958	0.209309	0.343301	0.787496	0.101663	0.276056	0.195111	0.155669	0.295515	-1.7587	2.42339e-05	0.00256942
Cyp51	cytochrome P450, family 51	3686.84	2969.05	1045.01	6338.12	1874.84	2484.11	5657.42	3436.48	822.182	782.083	2906.43	595.629	1130.33	1833.12	1344.96	2.74122	2.20753	0.776983	4.71249	1.39398	1.84697	4.20638	2.55508	1.35337	0.00037823	0.0147429
Dhcr7	7-dehydrocholesterol reductase	2434.45	2346.39	1167.54	3725.42	1518.14	1633.04	3212.46	2291.06	829.432	785.25	2239.26	563.72	990.798	1077.63	1081.01	2.25201	2.17055	1.08004	3.44622	1.40437	1.51066	2.97171	2.11937	1.08363	6.8224e-05	0.00513174
Fdps	farnesyl diphosphate synthetase	695.768	619.955	207.031	1223.17	330.782	606.11	1498.1	740.13	182.707	172.565	571.328	109.401	225.752	283.164	257.486	2.70216	2.40772	0.804046	4.75043	1.28466	2.35395	5.81816	2.87445	1.52328	4.28557e-05	0.0037869
Hmgcs1	3-hydroxy-3-methylglutaryl-Coenzyme A synthase 1	9714.38	8058.07	2904.06	11586.7	3612.68	4154.83	15927.8	7994.08	1803.87	1750.98	7947.56	1318.89	2495.81	2428.1	2957.54	3.28462	2.72459	0.98192	3.91769	1.22152	1.40483	5.3855	2.70295	1.43454	0.000346232	0.0140995
Idi1	isopentenyl-diphosphate delta isomerase	3593.09	3074.17	1074.59	5747.67	2022.95	2250.14	8662.84	3775.07	875.834	660.18	2856.64	442.163	1026.86	1712.74	1262.4	2.84623	2.43517	0.851224	4.55296	1.60246	1.78243	6.86219	2.99038	1.58033	0.00018942	0.00938281
Msmo1	methylsterol monoxygenase 1	3018.9	2598.42	1419.64	6376.3	2008.14	2441.71	8984.62	3835.39	1638.56	1348.86	2526.79	797.718	1266.72	1681.79	1543.41	1.956	1.68356	0.91981	4.13132	1.30111	1.58203	5.82129	2.48502	1.31326	0.000406606	0.0149948
Mvd	mevalonate (diphospho) decarboxylase	464.333	415.1	199.989	985.899	170.328	232.394	832.129	471.453	73.9529	42.7454	342.299	82.051	109.74	141.009	131.966	3.51858	3.1455	1.51545	7.47085	1.29069	1.76101	6.30562	3.57253	1.83695	9.74881e-06	0.00146659
Mvk	mevalonate kinase	571.262	479.791	297.167	1066.35	303.628	433.384	1002.25	593.405	271.16	231.142	454.324	212.725	233.59	295.775	283.119	2.01774	1.69466	1.04962	3.76644	1.07244	1.53075	3.54002	2.09595	1.06761	9.68994e-05	0.00634482
Nsdhl	NAD(P) dependent steroid dehydrogenase-like	1410.58	1176.57	542.223	2753.15	703.529	767.844	2592.65	1420.94	391.515	281.803	1401.56	246.153	453.071	510.154	547.376	2.57698	2.14947	0.990587	5.02973	1.28528	1.40277	4.73652	2.5959	1.37624	0.00024962	0.0112471
Osbpl5	oxysterol binding protein-like 5	70.3092	61.9955	140.837	58.6358	164.157	81.6521	32.9686	87.2222	311.762	227.976	107.046	174.738	200.668	159.351	196.924	0.357038	0.31482	0.715187	0.297759	0.833606	0.414638	0.167418	0.442924	-1.17487	0.000119245	0.00718749
Osbpl7	oxysterol binding protein-like 7	24.9012	28.3023	61.9684	40.9087	35.7936	28.2642	84.3997	43.5054	18.8507	17.4148	18.6709	24.3114	17.2449	19.489	19.3303	1.28819	1.46414	3.20577	2.1163	1.85168	1.46217	4.36619	2.25064	1.17033	7.85831e-05	0.00554174
Pmvk	phosphomevalonate kinase	953.568	859.851	476.03	1900.89	797.332	1160.4	1666.89	1116.42	523.47	517.695	642.278	267.425	421.716	627.088	499.945	1.90734	1.71989	0.952163	3.8022	1.59484	2.32106	3.33415	2.23309	1.15904	1.18087e-05	0.00166458
Por	P450 (cytochrome) oxidoreductase	4917.25	3299.24	8092.51	5327.68	6839.04	6888.61	9335.4	6385.67	13256.4	15469.1	7116.09	11218.2	10227.8	13436	11787.3	0.417166	0.279899	0.686547	0.451986	0.580206	0.584412	0.791991	0.541744	-0.884317	2.69641e-05	0.00274216
Sqle	squalene epoxidase	2056.54	1990.59	728.128	5713.58	956.552	786.686	3427.42	2237.07	133.405	53.8276	1956.71	74.4536	606.707	552.571	562.945	3.65318	3.53604	1.29343	10.1494	1.69919	1.39745	6.08837	3.97387	1.99055	0.000693488	0.0204928
Lipid metabolism
Abhd6	abhydrolase domain containing 6	537.572	367.93	640.809	279.543	913.353	422.393	311.224	496.118	1254.3	1462.84	547.679	937.508	912.412	701.605	969.391	0.554546	0.379547	0.661043	0.288369	0.942192	0.43573	0.321051	0.511783	-0.966397	0.00019002	0.00938281
Acsl3	acyl-CoA synthetase long-chain family member 3	467.263	479.791	398.569	1075.9	438.163	758.422	585.523	600.519	272.611	223.226	410.759	127.635	241.429	420.734	282.732	1.65267	1.69698	1.40971	3.80536	1.54974	2.68248	2.07095	2.12398	1.08677	1.32011e-05	0.00175402
Acot1	acyl-CoA thioesterase 1	152.337	97.0364	326.742	95.4536	877.559	370.575	93.631	287.619	913.535	1355.19	153.101	776.445	752.505	1112.02	843.799	0.180536	0.114999	0.387227	0.113124	1.04001	0.439174	0.110964	0.340862	-1.55274	0.00171699	0.0359289
Acot2	acyl-CoA thioesterase 2	39.5489	70.0819	122.528	29.9997	76.5242	97.3544	50.1123	69.45	169.657	199.479	82.1518	158.024	111.308	171.962	148.764	0.265851	0.471096	0.823645	0.20166	0.514401	0.654424	0.336859	0.466848	-1.09898	0.000418771	0.0152413
Aldh3a2	aldehyde dehydrogenase family 3, subfamily A2	8488.37	7124.09	8451.64	2015.43	6413.22	4150.12	4635.39	5896.9	15447.4	16135.6	10108.4	12921.5	11587	6073.7	12045.6	0.704685	0.591426	0.701636	0.167317	0.532411	0.344534	0.38482	0.489547	-1.03048	0.00023514	0.0108242
Angptl8	angiopoietin-like 8	2848.99	2001.38	1287.25	1385.44	784.99	835.364	941.585	1440.71	453.868	644.348	1131.45	774.926	390.362	316.41	618.561	4.60583	3.23553	2.08104	2.23978	1.26906	1.35049	1.52222	2.32914	1.21979	0.000583523	0.0187998
Apobec3	apolipoprotein B mRNA editing enzyme, catalytic polypeptide 3	39.5489	49.8659	71.827	124.09	72.8214	58.0986	105.5	74.5359	23.2009	17.4148	33.6075	33.4282	18.8126	30.9532	26.2362	1.50742	1.90065	2.7377	4.72971	2.77561	2.21444	4.02115	2.84096	1.50638	8.8357e-08	3.92283e-05
Arnt2	aryl hydrocarbon receptor nuclear translocator 2	43.9432	13.4773	11.267	46.3632	3.70278	1.57023	0	17.1891	0	1.58316	6.22362	0	3.13544	1.14641	2.01477	21.8105	6.68923	5.59218	23.0116	1.83782	0.77936	0	8.53153	3.0928	0.000171579	0.00871474
Chka	choline kinase alpha	1602.46	1896.25	859.107	1456.35	1471.24	1482.3	747.729	1359.35	382.815	405.29	1329.37	533.331	311.976	684.409	607.864	2.63622	3.11953	1.41332	2.39585	2.42034	2.43854	1.23009	2.23627	1.16109	4.6557e-05	0.00399875
Ehhadh	enoyl-Coenzyme A, hydratase/3-hydroxyacyl CoA dehydrogenase	3452.47	2486.56	3343.48	1133.17	3186.86	2597.16	2115.27	2616.42	9506.57	9701.63	4039.13	5360.66	4372.37	5315.92	6382.71	0.54091	0.389577	0.523833	0.177537	0.499296	0.406906	0.331406	0.409924	-1.28657	0.000510894	0.0173828
Fabp4	fatty acid binding protein 4, adipocyte	355.94	497.312	280.266	657.266	645.518	1149.41	515.63	585.906	216.058	142.485	308.692	241.594	453.071	369.145	288.508	1.23373	1.72374	0.971434	2.27816	2.23744	3.98399	1.78723	2.03082	1.02206	0.000149103	0.00812613
Fabp5	fatty acid binding protein 5, epidermal	1532.15	1564.71	832.348	4508.14	528.264	959.412	886.197	1544.46	174.007	278.637	1055.53	402.657	570.65	1139.54	603.502	2.53877	2.59272	1.3792	7.46996	0.87533	1.58974	1.46842	2.55916	1.35567	0.00149896	0.0328775
Fgf21	fibroblast growth factor 21	389.63	807.289	408.428	359.996	244.384	150.742	349.468	387.134	75.4029	128.236	124.472	91.1677	159.907	155.912	122.516	3.18022	6.58923	3.33366	2.93835	1.9947	1.23038	2.85241	3.15985	1.65986	3.11845e-06	0.000649066
Gal3st1	galactose-3-O-sulfotransferase 1	19.0421	16.1727	12.6753	57.2722	33.325	56.5284	14.5062	29.9317	7.25028	1.58316	13.692	9.11677	3.13544	16.0498	8.47123	2.24785	1.90914	1.49628	6.76078	3.93391	6.67298	1.71241	3.53333	1.82103	7.601e-05	0.0054337
Gpcpd1	glycerophosphocholine phosphodiesterase 1	2192.77	2525.64	3580.08	1396.35	1418.17	1362.96	3245.43	2245.91	5052	5123.12	3909.68	9022.57	5366.3	5638.06	5685.29	0.385691	0.444242	0.62971	0.245608	0.249445	0.239735	0.570848	0.39504	-1.33993	5.49765e-09	3.33579e-06
Isyna1	myo-inositol 1-phosphate synthase A1	206.533	239.896	235.198	651.812	255.492	163.304	354.743	300.997	94.2536	45.9118	265.126	101.804	123.85	173.108	134.009	1.54119	1.79015	1.75509	4.86394	1.90653	1.21861	2.64716	2.24609	1.16742	0.000288207	0.0122756
Lepr	leptin receptor	58.591	149.598	156.329	591.812	103.678	207.271	97.5872	194.981	43.5017	33.2465	67.2151	25.8309	59.5733	138.716	61.3472	0.955071	2.43854	2.54827	9.64693	1.69002	3.37865	1.59073	3.17832	1.66826	0.000275154	0.0120111
Lpcat2	lysophosphatidylcholine acyltransferase 2	13.183	17.5205	29.5758	16.3635	33.325	23.5535	81.7622	30.7548	11.6004	6.33266	17.4261	15.1946	14.1095	13.757	13.07	1.00864	1.3405	2.26287	1.25198	2.54973	1.8021	6.2557	2.35307	1.23455	0.00087498	0.023514
Lpin1	lipin 1	1930.57	2045.85	747.846	1186.35	1792.15	482.061	1997.9	1454.68	1680.61	4880.9	4563.16	2891.54	3126.03	2195.38	3222.94	0.59901	0.634779	0.232039	0.368097	0.55606	0.149572	0.619901	0.451351	-1.14768	5.21915e-05	0.00426028
Lpl	lipoprotein lipase	492.164	735.86	484.48	1232.72	256.726	379.996	640.91	603.265	147.906	113.988	626.096	247.672	200.668	330.167	277.75	1.77197	2.64936	1.74431	4.43823	0.924308	1.36813	2.30751	2.17197	1.11901	0.00119243	0.0282997
Plpp2	phospholipid phosphatase 2	462.869	562.003	499.972	1294.08	629.473	857.347	942.903	749.806	203.008	197.896	458.058	237.036	305.705	654.602	342.718	1.35058	1.63984	1.45885	3.77593	1.83671	2.50161	2.75125	2.18783	1.1295	0.000742644	0.0211886
Phyhip	phytanoyl-CoA hydroxylase interacting protein	52.7319	37.7364	36.6177	57.2722	41.9649	42.3963	40.8811	44.2286	1.45006	4.74949	4.9789	1.51946	4.70316	5.73207	3.85552	13.677	9.78762	9.49746	14.8546	10.8844	10.9962	10.6033	11.4715	3.51998	5.68969e-09	3.34095e-06
Pnpla5	patatin-like phospholipase domain containing 5	481.911	409.709	73.2353	121.362	49.3704	0	9.23122	163.546	2.90011	1.58316	72.194	10.6362	56.4379	2.29283	24.3407	19.7986	16.8323	3.00876	4.98599	2.02831	0	0.37925	6.71902	2.74825	0.0023147	0.0437534
Pnpla3	patatin-like phospholipase domain containing 3	310.532	234.505	114.078	224.998	82.6955	14.1321	56.7061	148.235	8.70034	0	131.941	9.11677	20.3803	12.6105	30.4581	10.1954	7.69925	3.74541	7.38712	2.71505	0.463984	1.86177	4.86685	2.28299	0.00175501	0.0364269
Scd1	stearoyl-Coenzyme A desaturase 1	16178.4	24170.2	6279.93	12464.9	14770.4	25315.3	18346.4	16789.4	2908.81	2270.26	13652.1	1274.83	4977.51	1742.55	4471.01	3.61851	5.40597	1.40459	2.78793	3.30359	5.66209	4.10341	3.75516	1.90887	3.44769e-06	0.000682155
Smpdl3b	sphingomyelin phosphodiesterase, acid-like 3B	83.4921	51.2137	61.9684	98.1809	60.4788	18.8428	55.3873	61.3663	8.70034	14.2485	43.5653	13.6752	26.6512	25.2211	22.0103	3.79333	2.32681	2.81543	4.46068	2.74775	0.856091	2.51643	2.78807	1.47927	0.000136792	0.00780954
Eicosanoid metabolism
Alox5ap	arachidonate 5-lipoxygenase activating protein	35.1546	22.9114	50.7014	68.1812	38.2621	29.8344	439.142	97.7411	15.9506	31.6633	18.6709	30.3892	7.83859	28.6603	22.1955	1.58386	1.03225	2.28431	3.07185	1.72387	1.34417	19.7852	4.40364	2.1387	5.1436e-05	0.0042366
Cyp2c69	cytochrome P450, family 2, subfamily c, polypeptide 69	8.78864	4.04318	5.63349	13.6362	8.63983	3.14046	1.31875	6.45723	843.933	1253.87	562.615	10.6362	4.70316	1271.37	657.854	0.0133596	0.00614602	0.00856343	0.0207283	0.0131333	0.0047738	0.00200462	0.00981559	-6.67071	2.7643e-10	2.01274e-07
Cyp4f16	cytochrome P450, family 4, subfamily f, polypeptide 16	108.393	107.818	101.403	301.361	125.895	130.329	216.274	155.925	55.1021	39.5791	117.004	59.259	64.2765	73.3705	68.0985	1.59171	1.58327	1.48906	4.42536	1.84871	1.91383	3.1759	2.28969	1.19515	6.60816e-06	0.00108368
Cyp4f18	cytochrome P450, family 4, subfamily f, polypeptide 18	2.92955	4.04318	5.63349	9.54536	4.93704	7.85116	55.3873	12.9039	1.45006	3.16633	1.24472	4.55839	0	1.14641	1.92765	1.51975	2.09747	2.92246	4.95181	2.56117	4.07292	28.7331	6.69409	2.74289	0.000133125	0.00769295
Carbohydrate metabolism
Aldoc	aldolase C, fructose-bisphosphate	259.265	171.161	214.073	834.537	309.799	375.286	485.298	378.489	110.204	132.986	200.401	83.5704	122.282	192.597	140.34	1.84741	1.21962	1.52538	5.94653	2.20749	2.67411	3.45802	2.69694	1.43132	3.21891e-06	0.000649887
Cd52	CD52 antigen	23.4364	29.65	69.0102	80.4538	77.7584	56.5284	259.793	85.2329	36.2514	41.1623	48.5442	22.7919	20.3803	33.246	33.7294	0.694836	0.879057	2.046	2.38527	2.30536	1.67594	7.70228	2.52696	1.3374	0.000491202	0.0169344
G6pdx	glucose-6-phosphate dehydrogenase X-linked	155.266	167.118	130.979	440.45	98.7409	81.6521	317.818	198.861	52.202	44.3286	170.527	51.6617	43.8961	60.7599	70.5626	2.2004	2.36837	1.8562	6.24198	1.39934	1.15716	4.50405	2.81821	1.49478	1.88202e-05	0.00219605
Pck2	phosphoenolpyruvate carboxykinase 2 (mitochondrial)	131.83	172.509	102.811	358.633	103.678	72.2307	139.787	154.497	31.9012	20.5811	117.004	39.506	50.167	60.7599	53.3199	2.47243	3.23536	1.9282	6.72606	1.94445	1.35467	2.62167	2.89755	1.53483	4.19391e-05	0.00374224
Pfkfb3	6-phosphofructo-2-kinase/fructose-2,6-biphosphatase 3	1154.24	621.303	433.779	879.537	946.678	664.208	622.448	760.313	903.385	2488.73	2551.68	1317.37	1015.88	1797.58	1679.11	0.687415	0.37002	0.258339	0.523813	0.563799	0.395573	0.370702	0.452809	-1.14303	1.51062e-06	0.000366638
Pfkfb4	6-phosphofructo-2-kinase/fructose-2,6-biphosphatase 4	26.3659	37.7364	74.6437	59.9994	54.3075	9.42139	191.218	64.8132	14.5006	11.0822	33.6075	24.3114	20.3803	20.6354	20.7529	1.27047	1.81837	3.59678	2.89113	2.61686	0.45398	9.21404	3.12309	1.64297	5.09932e-05	0.0042366
Pfkp	phosphofructokinase, platelet	62.9853	129.382	67.6019	249.543	122.192	64.3795	146.381	120.352	26.101	34.8296	93.3543	44.0644	28.2189	43.5637	45.022	1.39899	2.87375	1.50153	5.54269	2.71405	1.42996	3.25132	2.67318	1.41856	1.80766e-05	0.00215065
Ppp1r3e	protein phosphatase 1, regulatory (inhibitor) subunit 3E	89.3512	79.516	97.1777	109.09	103.678	86.3628	97.5872	94.6804	27.5511	34.8296	23.6498	21.2725	23.5158	17.1962	24.6691	3.62198	3.2233	3.93924	4.42212	4.20274	3.50084	3.95584	3.83801	1.94036	2.53101e-26	7.67866e-23
Pygb	brain glycogen phosphorylase	500.953	621.303	283.083	977.718	285.114	160.164	284.849	444.74	71.0527	66.4929	484.198	94.2067	169.314	138.716	170.663	2.93533	3.64052	1.65872	5.72893	1.67062	0.938478	1.66907	2.60595	1.38181	0.000538781	0.0177997
Sugct	succinyl-CoA glutarate-CoA transferase	1497	632.084	1297.11	248.179	838.063	117.767	352.105	711.758	2570.95	2677.13	1107.8	2030	1813.85	1571.73	1961.91	0.763031	0.322178	0.661146	0.126499	0.427167	0.0600269	0.17947	0.362788	-1.4628	0.000661201	0.0201873
Other
Asns	asparagine synthetase	58.591	165.771	133.795	1317.26	37.0278	62.8093	170.118	277.91	8.70034	3.16633	56.0126	7.59731	17.2449	19.489	18.7017	3.13291	8.86391	7.15416	70.4351	1.97991	3.35847	9.09638	14.8601	3.89337	1.50325e-09	1.01347e-06
Aspa	aspartoacylase	298.814	272.241	343.643	167.726	257.96	274.791	192.537	258.244	577.122	633.266	367.194	540.929	473.451	418.441	501.734	0.595563	0.542601	0.684911	0.334292	0.514138	0.547682	0.383743	0.514704	-0.958184	0.00213219	0.0412895
Chac1	ChaC, cation transport regulator 1	149.407	137.468	197.172	201.816	341.89	202.56	135.831	195.164	484.319	397.374	257.658	197.53	584.759	387.488	384.855	0.388217	0.357195	0.512329	0.524396	0.888362	0.526329	0.352941	0.50711	-0.97963	0.000662559	0.0201873
Ces1g	carboxylesterase 1G	266.589	229.114	271.816	38.1814	564.057	163.304	233.418	252.354	7080.62	7084.66	3422.99	4192.2	2760.75	2629.87	4528.52	0.0588689	0.0505936	0.0600232	0.00843134	0.124557	0.0360613	0.051544	0.0557256	-4.16552	1.63175e-08	9.00084e-06
Csad	cysteine sulfinic acid decarboxylase	912.554	1694.09	1644.98	1707.26	2354.97	4487.72	2545.18	2192.39	868.584	970.48	735.632	648.81	1233.79	1947.76	1067.51	0.854844	1.58696	1.54095	1.59929	2.20604	4.20392	2.38422	2.05375	1.03826	0.000381374	0.0147705
Cyp3a57	cytochrome P450, family 3, subfamily a, polypeptide 57	21.9716	25.6068	25.3507	29.9997	8.63983	3.14046	23.7374	19.7781	2.90011	0	13.692	6.07785	1.56772	3.43924	4.61281	4.76317	5.55124	5.49571	6.50356	1.87301	0.680813	5.14597	4.28764	2.10018	0.00211643	0.0411156
Cyp39a1	cytochrome P450, family 39, subfamily a, polypeptide 1	528.783	760.119	421.103	2633.16	355.467	172.726	415.405	755.251	26.101	47.4949	424.451	28.8698	228.887	247.625	167.238	3.16186	4.54513	2.51799	15.7449	2.12551	1.03281	2.48391	4.51602	2.17505	7.84347e-05	0.00554174
Fmo3	flavin containing monooxygenase 3	2.92955	8.08637	7.04186	54.5449	55.5417	262.229	696.298	155.239	8.70034	17.4148	4.9789	19.753	15.6772	21.7819	14.7177	0.19905	0.549432	0.478463	3.70608	3.77381	17.8173	47.3103	10.5478	3.39887	0.000160755	0.00837547
Got1	glutamic-oxaloacetic transaminase 1, soluble	1557.05	1556.63	1087.26	3201.79	993.58	6926.3	5917.21	3034.26	1505.16	1409.02	628.586	642.732	609.843	2088.77	1147.35	1.35709	1.35671	0.94763	2.79059	0.865978	6.03678	5.15729	2.64458	1.40304	0.000533145	0.0177153
Gsto2	glutathione S-transferase omega 2	8.78864	14.825	7.04186	0	8.63983	10.9916	1.31875	7.37224	21.7508	9.49899	14.9367	16.7141	25.0835	17.1962	17.5301	0.501347	0.845691	0.401702	0	0.492858	0.627016	0.0752277	0.420549	-1.24965	0.0018118	0.0371054
Gstt2	glutathione S-transferase, theta 2	1381.28	1181.96	1146.41	732.266	1099.73	1185.53	1182.92	1130.01	2724.66	2718.29	1212.36	2256.4	1487.77	2136.91	2089.4	0.661091	0.565693	0.548682	0.350467	0.526336	0.5674	0.566151	0.540831	-0.886749	0.00164061	0.0348066
Miox	myo-inositol oxygenase	45.408	41.7796	23.9423	267.27	38.2621	9.42139	63.2998	69.9119	0	3.16633	33.6075	0	3.13544	1.14641	6.84262	6.63605	6.10578	3.499	39.0596	5.59173	1.37687	9.25081	10.2171	3.35292	0.000637408	0.019936
Moxd1	monooxygenase, DBH-like 1	2869.49	2272.27	2009.75	1088.17	365.341	602.969	30.3312	1319.76	1.45006	0	11.2025	6.07785	7.83859	3.43924	5.00138	573.741	454.329	401.839	217.574	73.0481	120.561	6.06456	263.879	8.04374	3.00464e-15	3.90667e-12
Mthfd1l	methylenetetrahydrofolate dehydrogenase (NADP+ dependent) 1-like	235.829	234.505	195.764	839.992	197.482	328.179	238.693	324.349	118.905	120.32	234.008	80.5315	137.959	184.573	146.049	1.61472	1.60565	1.34039	5.75142	1.35216	2.24704	1.63433	2.22082	1.15109	0.000280339	0.0121274
Mthfd2	methylenetetrahydrofolate dehydrogenase (NAD+ dependent)	67.3796	122.643	69.0102	134.999	76.5242	94.2139	129.237	99.1439	30.4512	37.9959	48.5442	36.4671	51.7347	63.0527	44.7077	1.50712	2.74323	1.54359	3.01959	1.71166	2.10733	2.89072	2.2176	1.149	0.00114447	0.0276297
Phgdh	3-phosphoglycerate dehydrogenase	96.6751	150.946	45.0679	430.905	13.5769	3.14046	44.8374	112.164	1.45006	1.58316	65.9704	3.03892	25.0835	8.0249	17.5252	5.51636	8.61308	2.57161	24.5878	0.774708	0.179198	2.55846	6.40017	2.67811	0.000362731	0.0144306
Pnp2	purine-nucleoside phosphorylase 2	0	0	11.267	8.18174	9.87409	7.85116	11.8687	7.0061	27.5511	42.7454	17.4261	27.3503	43.8961	60.7599	36.6215	0	0	0.30766	0.223414	0.269625	0.214387	0.324091	0.191311	-2.38601	7.19956e-08	3.44878e-05
Rbp1	retinol binding protein 1, cellular	770.471	722.382	436.595	2109.52	705.997	390.988	1103.79	891.393	194.308	142.485	652.235	209.686	277.486	428.759	317.493	2.42673	2.27527	1.37513	6.64432	2.22366	1.23148	3.47658	2.8076	1.48934	7.70402e-05	0.00547798
Rdh11	retinol dehydrogenase 11	1217.23	1093.01	546.448	1783.62	452.974	493.053	1087.97	953.471	321.912	286.553	1029.39	200.569	468.748	420.734	454.65	2.67728	2.40406	1.20191	3.92306	0.996312	1.08447	2.39297	2.09715	1.06843	0.00105164	0.0262953
Uap1l1	UDP-N-acteylglucosamine pyrophosphorylase 1-like 1	301.743	389.493	307.025	657.266	241.915	233.965	366.611	356.86	73.9529	66.4929	349.767	132.193	150.501	182.28	159.198	1.8954	2.4466	1.92858	4.12861	1.51959	1.46965	2.30287	2.24161	1.16454	0.000145119	0.00804061
a Genes with a fold change 2 or higher and 0.5 or lower are included
b Ratio of the amounts of mRNA in liver of individual Nod2-deficient DMBA-HFD mice to the average of 6 WT DMBA-HFD, determined by RNA sequencing
c Average fold induction of mRNA in the liver of 7 Nod2-deficient DMBA-HFD mice to the average of 6 WT DMBA-HFD mice
d FDR, false discovery rate
