# Supplementary material for: Nod2 protects mice from inflammation and obesity-dependent liver cancer
Source: Sci Rep. 2020 Nov 25;10:20519. doi: 10.1038/s41598-020-77463-7 (PMC7688964; doi:10.1038/s41598-020-77463-7)
Supplement: Supplementary file 4 — Supplementary Table S4. [file 41598_2020_77463_MOESM4_ESM.xlsx]

## Sheet: Table S4
Table S4. Protein-protein interactions between differentially expressed genes in the liver of male Nod2-deficient mice treated with DMBA and maintained on HFD for 31 weeks compared with similarly treated male WT mice predicted by STRING analysis.a
#node1	node2	node1_string_internal_id	node2_string_internal_id	node1_external_id	node2_external_id	neighborhood_on_chromosome	gene_fusion	phylogenetic_cooccurrence	homology	coexpression	experimentally_determined_interaction	database_annotated	automated_textmining	combined_score
Ccnb1	Plk1	5026770	5020455	10090.ENSMUSP00000071989	10090.ENSMUSP00000033154	0	0	0	0	0.962	0.446	0.9	0.915	0.999
S100a9	S100a8	5033455	5025800	10090.ENSMUSP00000112843	10090.ENSMUSP00000064385	0	0	0	0.849	0.986	0.824	0.9	0.843	0.999
Msmo1	Nsdhl	5020709	5020608	10090.ENSMUSP00000034015	10090.ENSMUSP00000033715	0.045	0	0	0	0.893	0.369	0.9	0.803	0.998
Idi1	Mvd	5035831	5015965	10090.ENSMUSP00000132780	10090.ENSMUSP00000006692	0.17	0	0	0	0.728	0	0.9	0.884	0.997
Ncf2	Cybb	5037121	5016368	10090.ENSMUSP00000140404	10090.ENSMUSP00000015484	0	0	0	0	0.428	0.197	0.9	0.956	0.997
Fdps	Mvd	5028159	5015965	10090.ENSMUSP00000080531	10090.ENSMUSP00000006692	0.083	0	0	0	0.702	0.046	0.9	0.88	0.996
Msmo1	Sqle	5020709	5017676	10090.ENSMUSP00000034015	10090.ENSMUSP00000022977	0.051	0	0	0	0.928	0.608	0	0.889	0.996
Msmo1	Cyp51	5020709	5015417	10090.ENSMUSP00000034015	10090.ENSMUSP00000001507	0	0	0	0	0.935	0.608	0	0.883	0.996
Sqle	Cyp51	5017676	5015417	10090.ENSMUSP00000022977	10090.ENSMUSP00000001507	0	0	0	0	0.963	0.161	0	0.9	0.996
Ccnb1	Ccna2	5026770	5019309	10090.ENSMUSP00000071989	10090.ENSMUSP00000029270	0	0	0	0.738	0.965	0.449	0.72	0.887	0.995
Ncf4	Cybb	5029812	5016368	10090.ENSMUSP00000094084	10090.ENSMUSP00000015484	0	0	0	0	0.417	0.073	0.9	0.919	0.995
Ncf4	Rac2	5029812	5021328	10090.ENSMUSP00000094084	10090.ENSMUSP00000036384	0	0	0	0	0.717	0.255	0.9	0.811	0.995
Sftpa1	Sftpc	5035316	5017590	10090.ENSMUSP00000129696	10090.ENSMUSP00000022692	0	0	0	0	0.73	0	0.9	0.838	0.995
Idi1	Fdps	5035831	5028159	10090.ENSMUSP00000132780	10090.ENSMUSP00000080531	0.098	0	0	0	0.528	0	0.9	0.888	0.994
Pmvk	Mvd	5019401	5015965	10090.ENSMUSP00000029564	10090.ENSMUSP00000006692	0	0	0	0	0.698	0	0.9	0.825	0.994
Sftpa1	Sftpb	5035316	5026100	10090.ENSMUSP00000129696	10090.ENSMUSP00000066805	0	0	0	0	0.722	0.058	0.9	0.822	0.994
Ccnb1	Cdc25b	5026770	5019166	10090.ENSMUSP00000071989	10090.ENSMUSP00000028804	0	0	0	0	0.56	0.359	0.9	0.806	0.993
Ccnb1	Pkmyt1	5026770	5018026	10090.ENSMUSP00000071989	10090.ENSMUSP00000024701	0	0	0	0	0.381	0.696	0.9	0.696	0.993
Hmgcs1	Msmo1	5036488	5020709	10090.ENSMUSP00000136944	10090.ENSMUSP00000034015	0	0	0	0	0.964	0.047	0	0.817	0.993
Il1b	Il1r2	5019193	5018746	10090.ENSMUSP00000028881	10090.ENSMUSP00000027243	0	0	0	0	0.162	0.742	0.9	0.735	0.993
Sftpd	Sftpb	5027487	5026100	10090.ENSMUSP00000076383	10090.ENSMUSP00000066805	0	0	0	0	0.712	0.058	0.9	0.784	0.993
Idi1	Sqle	5035831	5017676	10090.ENSMUSP00000132780	10090.ENSMUSP00000022977	0	0	0	0	0.95	0	0	0.855	0.992
Lat	Vav1	5020407	5015883	10090.ENSMUSP00000032997	10090.ENSMUSP00000005889	0	0	0	0	0.145	0.712	0.9	0.713	0.992
Plk1	Racgap1	5020455	5017912	10090.ENSMUSP00000033154	10090.ENSMUSP00000023756	0	0	0	0	0.919	0.353	0	0.869	0.992
Sftpb	Sftpc	5026100	5017590	10090.ENSMUSP00000066805	10090.ENSMUSP00000022692	0	0	0	0	0.474	0	0.9	0.868	0.992
Hmgcs1	Sqle	5036488	5017676	10090.ENSMUSP00000136944	10090.ENSMUSP00000022977	0	0	0	0	0.939	0	0	0.863	0.991
Hmgcs1	Mvk	5036488	5021422	10090.ENSMUSP00000136944	10090.ENSMUSP00000036971	0.172	0	0.281	0	0.239	0	0.9	0.821	0.99
Hmgcs1	Idi1	5036488	5035831	10090.ENSMUSP00000136944	10090.ENSMUSP00000132780	0.117	0	0	0	0.93	0	0	0.856	0.99
Mvk	Pmvk	5021422	5019401	10090.ENSMUSP00000036971	10090.ENSMUSP00000029564	0	0	0	0	0.362	0	0.9	0.861	0.99
Hmgcs1	Cyp51	5036488	5015417	10090.ENSMUSP00000136944	10090.ENSMUSP00000001507	0.043	0	0	0	0.943	0.07	0	0.821	0.989
Ncf2	Rac2	5037121	5021328	10090.ENSMUSP00000140404	10090.ENSMUSP00000036384	0	0	0	0	0.419	0.197	0.9	0.799	0.989
Rac2	Vav1	5021328	5015883	10090.ENSMUSP00000036384	10090.ENSMUSP00000005889	0	0	0	0	0.564	0.382	0.9	0.655	0.989
Scn5a	Scn1b	5033454	5030153	10090.ENSMUSP00000112838	10090.ENSMUSP00000096148	0	0	0	0	0.07	0.362	0.9	0.833	0.988
Sftpd	Sftpc	5027487	5017590	10090.ENSMUSP00000076383	10090.ENSMUSP00000022692	0	0	0	0	0.529	0	0.9	0.776	0.988
Hmgcs1	Fdps	5036488	5028159	10090.ENSMUSP00000136944	10090.ENSMUSP00000080531	0.058	0	0	0	0.917	0.07	0	0.847	0.987
Idi1	Msmo1	5035831	5020709	10090.ENSMUSP00000132780	10090.ENSMUSP00000034015	0.074	0	0	0	0.935	0	0	0.808	0.987
Plk1	Ccna2	5020455	5019309	10090.ENSMUSP00000033154	10090.ENSMUSP00000029270	0	0	0	0	0.96	0.2	0	0.638	0.987
Plk1	Hmmr	5020455	5016963	10090.ENSMUSP00000033154	10090.ENSMUSP00000020579	0	0	0	0	0.712	0	0.9	0.565	0.986
Il7	Il2rg	5034685	5020595	10090.ENSMUSP00000126219	10090.ENSMUSP00000033664	0	0	0	0	0.054	0.172	0.9	0.833	0.985
Mvk	Mvd	5021422	5015965	10090.ENSMUSP00000036971	10090.ENSMUSP00000006692	0.193	0	0.303	0	0.78	0	0	0.893	0.985
Plk1	Pkmyt1	5020455	5018026	10090.ENSMUSP00000033154	10090.ENSMUSP00000024701	0	0	0.228	0.587	0.436	0.633	0.9	0.643	0.984
Nsdhl	Sqle	5020608	5017676	10090.ENSMUSP00000033715	10090.ENSMUSP00000022977	0	0	0	0	0.887	0.369	0	0.784	0.983
Rac2	Cybb	5021328	5016368	10090.ENSMUSP00000036384	10090.ENSMUSP00000015484	0	0	0	0	0.307	0.157	0.9	0.73	0.982
Idi1	Cyp51	5035831	5015417	10090.ENSMUSP00000132780	10090.ENSMUSP00000001507	0.042	0	0	0	0.913	0	0	0.798	0.981
Mki67	Ccna2	5020499	5019309	10090.ENSMUSP00000033310	10090.ENSMUSP00000029270	0	0	0	0	0.956	0	0	0.563	0.979
Rac2	Pak1	5021328	5020423	10090.ENSMUSP00000036384	10090.ENSMUSP00000033040	0	0	0	0	0.062	0.821	0.8	0.436	0.978
Ncf2	Ncf4	5037121	5029812	10090.ENSMUSP00000140404	10090.ENSMUSP00000094084	0	0	0	0.578	0.538	0.23	0.9	0.956	0.976
Spdl1	Ccnb1	5029286	5026770	10090.ENSMUSP00000090882	10090.ENSMUSP00000071989	0	0	0	0	0.743	0	0.9	0.152	0.976
Ccna2	Cdc25b	5019309	5019166	10090.ENSMUSP00000029270	10090.ENSMUSP00000028804	0	0	0	0	0.318	0.228	0.9	0.593	0.975
Hmgcs1	Mvd	5036488	5015965	10090.ENSMUSP00000136944	10090.ENSMUSP00000006692	0.172	0	0.346	0	0.785	0.197	0	0.774	0.975
Elane	Ltf	5021771	5021070	10090.ENSMUSP00000038925	10090.ENSMUSP00000035077	0	0	0	0	0.161	0.072	0.9	0.695	0.973
Plk1	Cdc25b	5020455	5019166	10090.ENSMUSP00000033154	10090.ENSMUSP00000028804	0	0	0	0	0.315	0.18	0.8	0.789	0.973
Cyp39a1	Cyp46a1	5035383	5017280	10090.ENSMUSP00000130073	10090.ENSMUSP00000021684	0	0	0.326	0	0	0.051	0.9	0.622	0.972
Nusap1	Ccna2	5026303	5019309	10090.ENSMUSP00000068713	10090.ENSMUSP00000029270	0	0	0	0	0.955	0.122	0	0.36	0.972
Stat3	Cish	5034119	5028393	10090.ENSMUSP00000120152	10090.ENSMUSP00000082183	0	0	0	0	0.061	0.159	0.8	0.844	0.972
Sftpa1	Sftpd	5035316	5027487	10090.ENSMUSP00000129696	10090.ENSMUSP00000076383	0	0	0.203	0.839	0.616	0.125	0.9	0.838	0.969
Gm6484	Lpl	5025040	5016392	10090.ENSMUSP00000058951	10090.ENSMUSP00000015712	0	0	0	0	0	0	0.9	0.695	0.968
Spdl1	Plk1	5029286	5020455	10090.ENSMUSP00000090882	10090.ENSMUSP00000033154	0	0	0	0	0.605	0	0.9	0.239	0.967
Elane	Mmp8	5021771	5016628	10090.ENSMUSP00000038925	10090.ENSMUSP00000018765	0	0	0	0	0.118	0.048	0.9	0.647	0.966
Ncf4	Vav1	5029812	5015883	10090.ENSMUSP00000094084	10090.ENSMUSP00000005889	0	0	0	0	0.606	0	0.9	0.205	0.966
Nsdhl	Cyp51	5020608	5015417	10090.ENSMUSP00000033715	10090.ENSMUSP00000001507	0	0	0	0	0.753	0.369	0	0.797	0.965
Acot1	Ehhadh	5034723	5017851	10090.ENSMUSP00000126448	10090.ENSMUSP00000023559	0	0	0	0	0.16	0.083	0.9	0.584	0.963
Cxcl1	Ccr1	5019952	5018664	10090.ENSMUSP00000031327	10090.ENSMUSP00000026911	0	0	0	0	0.069	0.07	0.9	0.614	0.962
Rac2	Racgap1	5021328	5017912	10090.ENSMUSP00000036384	10090.ENSMUSP00000023756	0	0	0	0	0.113	0.38	0.9	0.401	0.962
Arhgap9	Rac2	5026049	5021328	10090.ENSMUSP00000066455	10090.ENSMUSP00000036384	0	0	0	0	0.422	0.233	0.9	0.223	0.96
Hmgcs1	Nsdhl	5036488	5020608	10090.ENSMUSP00000136944	10090.ENSMUSP00000033715	0.042	0	0	0	0.867	0.054	0	0.711	0.96
Nusap1	Mki67	5026303	5020499	10090.ENSMUSP00000068713	10090.ENSMUSP00000033310	0	0	0	0	0.937	0	0	0.376	0.959
Arhgef2	Rhoc	5019452	5015522	10090.ENSMUSP00000029694	10090.ENSMUSP00000002303	0	0	0	0	0.061	0.278	0.9	0.461	0.958
Idi1	Nsdhl	5035831	5020608	10090.ENSMUSP00000132780	10090.ENSMUSP00000033715	0	0	0	0	0.824	0	0	0.774	0.958
Mthfd1l	Mthfd2	5033461	5015870	10090.ENSMUSP00000112897	10090.ENSMUSP00000005810	0.164	0	0	0.593	0.305	0	0.9	0.847	0.958
Orm2	Orm1	5027227	5019563	10090.ENSMUSP00000074810	10090.ENSMUSP00000030044	0	0	0	0.978	0.597	0	0.9	0.731	0.958
Fdps	Sqle	5028159	5017676	10090.ENSMUSP00000080531	10090.ENSMUSP00000022977	0.073	0	0	0	0.685	0.076	0	0.857	0.956
Sqle	Mvd	5017676	5015965	10090.ENSMUSP00000022977	10090.ENSMUSP00000006692	0	0	0	0	0.671	0	0	0.871	0.955
Ccnb1	Ska1	5026770	5023513	10090.ENSMUSP00000071989	10090.ENSMUSP00000049156	0	0	0	0	0.793	0	0.72	0.254	0.953
Csf2rb2	Il2rg	5029811	5020595	10090.ENSMUSP00000094083	10090.ENSMUSP00000033664	0	0	0	0	0.368	0.316	0.9	0.051	0.953
Nusap1	Plk1	5026303	5020455	10090.ENSMUSP00000068713	10090.ENSMUSP00000033154	0	0	0	0	0.929	0	0	0.366	0.953
Racgap1	Rhoc	5017912	5015522	10090.ENSMUSP00000023756	10090.ENSMUSP00000002303	0	0	0	0	0.046	0.19	0.9	0.472	0.953
Fdps	Cyp51	5028159	5015417	10090.ENSMUSP00000080531	10090.ENSMUSP00000001507	0.042	0	0	0	0.711	0	0	0.843	0.952
H2-Q7	Sell	5026742	5018929	10090.ENSMUSP00000071843	10090.ENSMUSP00000027871	0	0	0	0	0.069	0.048	0.9	0.53	0.952
Scgb1a1	Sftpc	5018286	5017590	10090.ENSMUSP00000025554	10090.ENSMUSP00000022692	0	0	0	0	0.709	0	0	0.844	0.952
Ccnb1	Mki67	5026770	5020499	10090.ENSMUSP00000071989	10090.ENSMUSP00000033310	0	0	0	0	0.855	0	0	0.679	0.951
Dhcr7	Nsdhl	5027017	5020608	10090.ENSMUSP00000073541	10090.ENSMUSP00000033715	0	0	0	0	0.782	0.242	0	0.73	0.951
Elane	Cxcl1	5021771	5019952	10090.ENSMUSP00000038925	10090.ENSMUSP00000031327	0	0	0	0	0	0.05	0.9	0.521	0.95
Ltf	Mmp8	5021070	5016628	10090.ENSMUSP00000035077	10090.ENSMUSP00000018765	0	0	0	0	0.16	0	0.9	0.459	0.95
Ccnb1	Racgap1	5026770	5017912	10090.ENSMUSP00000071989	10090.ENSMUSP00000023756	0	0	0	0	0.918	0.081	0	0.382	0.949
Ehhadh	Acot2	5017851	5017267	10090.ENSMUSP00000023559	10090.ENSMUSP00000021649	0	0	0	0	0	0.083	0.9	0.484	0.948
Stat3	Il2rg	5034119	5020595	10090.ENSMUSP00000120152	10090.ENSMUSP00000033664	0	0	0	0	0.07	0.079	0.9	0.47	0.948
Lpin1	Lpl	5026543	5016392	10090.ENSMUSP00000070583	10090.ENSMUSP00000015712	0	0	0	0	0.062	0	0.9	0.477	0.946
Adrbk2	Adrb2	5026521	5025510	10090.ENSMUSP00000070445	10090.ENSMUSP00000062256	0	0	0	0	0	0.156	0.9	0.401	0.945
Cxcl1	Mmp8	5019952	5016628	10090.ENSMUSP00000031327	10090.ENSMUSP00000018765	0	0	0	0	0.088	0.058	0.9	0.436	0.945
Dhcr7	Sqle	5027017	5017676	10090.ENSMUSP00000073541	10090.ENSMUSP00000022977	0	0	0	0	0.529	0.362	0	0.833	0.945
Fpr2	Cybb	5025979	5016368	10090.ENSMUSP00000065799	10090.ENSMUSP00000015484	0	0	0	0	0.405	0.049	0.9	0.156	0.945
Nusap1	Spag5	5026303	5022840	10090.ENSMUSP00000068713	10090.ENSMUSP00000045286	0	0	0	0	0.905	0	0	0.444	0.945
Cyp17a1	Akr1c18	5018434	5017262	10090.ENSMUSP00000026012	10090.ENSMUSP00000021635	0	0	0	0	0.061	0	0.9	0.453	0.944
Vav1	Rhoc	5015883	5015522	10090.ENSMUSP00000005889	10090.ENSMUSP00000002303	0	0	0	0	0.06	0.158	0.9	0.377	0.944
Ccnb1	Nusap1	5026770	5026303	10090.ENSMUSP00000071989	10090.ENSMUSP00000068713	0	0	0	0	0.897	0.078	0	0.444	0.943
Cdkn3	Ccna2	5026541	5019309	10090.ENSMUSP00000070575	10090.ENSMUSP00000029270	0	0	0	0	0.879	0.123	0	0.505	0.943
Cd14	Sell	5024683	5018929	10090.ENSMUSP00000056669	10090.ENSMUSP00000027871	0	0	0	0	0.062	0	0.9	0.436	0.942
Ncf2	Vav1	5037121	5015883	10090.ENSMUSP00000140404	10090.ENSMUSP00000005889	0	0	0	0	0.283	0	0.9	0.26	0.942
Pnpla3	Lpl	5022591	5016392	10090.ENSMUSP00000043826	10090.ENSMUSP00000015712	0	0	0	0	0.05	0	0.9	0.44	0.942
Fpr2	Mcemp1	5025979	5016289	10090.ENSMUSP00000065799	10090.ENSMUSP00000014118	0	0	0	0	0.423	0	0.9	0.059	0.941
Mvd	Cyp51	5015965	5015417	10090.ENSMUSP00000006692	10090.ENSMUSP00000001507	0	0	0	0	0.78	0.073	0	0.734	0.941
Rac2	Arhgef2	5021328	5019452	10090.ENSMUSP00000036384	10090.ENSMUSP00000029694	0	0	0	0	0.06	0.278	0.9	0.238	0.941
Camp	Ngp	5032587	5021065	10090.ENSMUSP00000107653	10090.ENSMUSP00000035061	0	0	0	0.679	0.935	0	0	0.221	0.939
Spag5	Ccna2	5022840	5019309	10090.ENSMUSP00000045286	10090.ENSMUSP00000029270	0	0	0	0	0.922	0	0	0.262	0.939
Asns	Got1	5020096	5018481	10090.ENSMUSP00000031766	10090.ENSMUSP00000026196	0	0	0	0	0.191	0	0.9	0.298	0.938
Pak1	Vav1	5020423	5015883	10090.ENSMUSP00000033040	10090.ENSMUSP00000005889	0	0	0	0	0.062	0	0.9	0.4	0.938
Paf	Ccna2	5021761	5019309	10090.ENSMUSP00000038877	10090.ENSMUSP00000029270	0	0	0	0	0.932	0	0	0.111	0.937
Ccnb1	Cdkn3	5026770	5026541	10090.ENSMUSP00000071989	10090.ENSMUSP00000070575	0	0	0	0	0.854	0.232	0	0.472	0.936
Cybb	Vav1	5016368	5015883	10090.ENSMUSP00000015484	10090.ENSMUSP00000005889	0	0	0	0	0.231	0	0.9	0.232	0.935
Adcy9	Adrb2	5033583	5025510	10090.ENSMUSP00000113498	10090.ENSMUSP00000062256	0	0	0	0	0.062	0.058	0.9	0.345	0.934
Ltf	Cxcl1	5021070	5019952	10090.ENSMUSP00000035077	10090.ENSMUSP00000031327	0	0	0	0	0	0	0.9	0.359	0.933
Fpr2	Cxcl1	5025979	5019952	10090.ENSMUSP00000065799	10090.ENSMUSP00000031327	0	0	0	0	0.117	0.07	0.9	0.264	0.931
Ska1	Plk1	5023513	5020455	10090.ENSMUSP00000049156	10090.ENSMUSP00000033154	0	0	0	0	0.637	0	0.72	0.377	0.931
Stat3	Ebi3	5034119	5015625	10090.ENSMUSP00000120152	10090.ENSMUSP00000003274	0	0	0	0	0	0	0.9	0.346	0.931
Cd80	Vav1	5030471	5015883	10090.ENSMUSP00000097404	10090.ENSMUSP00000005889	0	0	0	0	0.062	0	0.9	0.322	0.93
Plxnb1	Rhoc	5026765	5015522	10090.ENSMUSP00000071966	10090.ENSMUSP00000002303	0	0	0	0	0	0.249	0.9	0.145	0.93
Arhgap9	Rhoc	5026049	5015522	10090.ENSMUSP00000066455	10090.ENSMUSP00000002303	0	0	0	0	0	0.198	0.9	0.182	0.928
Gypa	Slc4a1	5026576	5015974	10090.ENSMUSP00000070836	10090.ENSMUSP00000006749	0	0	0	0	0.704	0.175	0	0.73	0.928
Siglece	Sell	5020313	5018929	10090.ENSMUSP00000032667	10090.ENSMUSP00000027871	0	0	0	0	0.088	0.056	0.9	0.27	0.928
Arhgef37	Rac2	5035457	5021328	10090.ENSMUSP00000130560	10090.ENSMUSP00000036384	0	0	0	0	0	0.263	0.9	0.099	0.927
Arhgef37	Rhoc	5035457	5015522	10090.ENSMUSP00000130560	10090.ENSMUSP00000002303	0	0	0	0	0	0.263	0.9	0.099	0.927
Ccna2	Racgap1	5019309	5017912	10090.ENSMUSP00000029270	10090.ENSMUSP00000023756	0	0	0	0	0.905	0.081	0	0.232	0.927
Clec5a	Fpr2	5034229	5025979	10090.ENSMUSP00000121848	10090.ENSMUSP00000065799	0	0	0	0	0.22	0.05	0.9	0.138	0.927
Fpr2	Cd177	5025979	5025884	10090.ENSMUSP00000065799	10090.ENSMUSP00000064934	0	0	0	0	0.099	0	0.9	0.257	0.927
Pirb	Cd14	5027662	5024683	10090.ENSMUSP00000077546	10090.ENSMUSP00000056669	0	0	0	0	0.221	0	0.9	0.137	0.926
Rac2	Rhoc	5021328	5015522	10090.ENSMUSP00000036384	10090.ENSMUSP00000002303	0	0	0.434	0.946	0.115	0.18	0.9	0.668	0.925
Arhgef40	Rhoc	5029338	5015522	10090.ENSMUSP00000091331	10090.ENSMUSP00000002303	0	0	0	0	0	0.263	0.9	0.057	0.924
Cd14	Siglece	5024683	5020313	10090.ENSMUSP00000056669	10090.ENSMUSP00000032667	0	0	0	0	0.089	0.095	0.9	0.189	0.924
Dhcr7	Msmo1	5027017	5020709	10090.ENSMUSP00000073541	10090.ENSMUSP00000034015	0	0	0	0	0.573	0.348	0	0.751	0.924
Hmgcs1	Ehhadh	5036488	5017851	10090.ENSMUSP00000136944	10090.ENSMUSP00000023559	0.076	0	0	0	0	0	0.9	0.244	0.924
Arhgef40	Rac2	5029338	5021328	10090.ENSMUSP00000091331	10090.ENSMUSP00000036384	0	0	0	0	0	0.263	0.9	0	0.923
Pirb	Siglece	5027662	5020313	10090.ENSMUSP00000077546	10090.ENSMUSP00000032667	0	0	0	0	0.087	0	0.9	0.227	0.923
Ajuba	Plk1	5024730	5020455	10090.ENSMUSP00000056977	10090.ENSMUSP00000033154	0	0	0	0	0.095	0	0.9	0.207	0.922
Fpr2	Ccr1	5025979	5018664	10090.ENSMUSP00000065799	10090.ENSMUSP00000026911	0	0	0	0.708	0.192	0	0.9	0.32	0.922
Clec5a	Cybb	5034229	5016368	10090.ENSMUSP00000121848	10090.ENSMUSP00000015484	0	0	0	0	0.241	0	0.9	0.049	0.921
Rac2	Arhgef16	5021328	5019811	10090.ENSMUSP00000036384	10090.ENSMUSP00000030898	0	0	0	0	0.061	0.192	0.9	0.087	0.921
Cybb	Mcemp1	5016368	5016289	10090.ENSMUSP00000015484	10090.ENSMUSP00000014118	0	0	0	0	0.236	0	0.9	0	0.92
Idi1	Dhcr7	5035831	5027017	10090.ENSMUSP00000132780	10090.ENSMUSP00000073541	0	0	0	0	0.573	0	0	0.821	0.92
Sirpb1c	Cd14	5025361	5024683	10090.ENSMUSP00000061216	10090.ENSMUSP00000056669	0	0	0	0	0.155	0	0.9	0.135	0.92
Clec5a	Mcemp1	5034229	5016289	10090.ENSMUSP00000121848	10090.ENSMUSP00000014118	0	0	0	0	0.222	0.045	0.9	0	0.919
Dok3	Sell	5023079	5018929	10090.ENSMUSP00000046695	10090.ENSMUSP00000027871	0	0	0	0	0.23	0	0.9	0	0.919
Acot1	Acot2	5034723	5017267	10090.ENSMUSP00000126448	10090.ENSMUSP00000021649	0	0	0.449	0.985	0.203	0	0.9	0.7	0.918
Ccl28	Cxcl1	5030314	5019952	10090.ENSMUSP00000096847	10090.ENSMUSP00000031327	0	0	0	0	0	0.082	0.9	0.184	0.918
Ltf	Orm1	5021070	5019563	10090.ENSMUSP00000035077	10090.ENSMUSP00000030044	0	0	0	0	0.062	0	0.9	0.196	0.918
Naip2	Naip5	5033661	5024981	10090.ENSMUSP00000113890	10090.ENSMUSP00000058611	0	0	0	0.981	0.203	0	0.9	0.837	0.918
Arhgef16	Rhoc	5019811	5015522	10090.ENSMUSP00000030898	10090.ENSMUSP00000002303	0	0	0	0	0	0.192	0.9	0.066	0.917
Cdc25b	Pkmyt1	5019166	5018026	10090.ENSMUSP00000028804	10090.ENSMUSP00000024701	0	0	0	0	0.215	0.659	0	0.717	0.917
Spdl1	Ska1	5029286	5023513	10090.ENSMUSP00000090882	10090.ENSMUSP00000049156	0	0	0	0	0.636	0	0.72	0.25	0.917
Sstr2	Cxcl1	5036816	5019952	10090.ENSMUSP00000138101	10090.ENSMUSP00000031327	0	0	0	0	0	0.07	0.9	0.18	0.917
Fdps	Mvk	5028159	5021422	10090.ENSMUSP00000080531	10090.ENSMUSP00000036971	0.164	0	0	0	0.201	0	0	0.885	0.916
Pirb	H2-Q7	5027662	5026742	10090.ENSMUSP00000077546	10090.ENSMUSP00000071843	0	0	0	0	0.132	0.117	0.9	0.042	0.916
Ccl28	Ccr1	5030314	5018664	10090.ENSMUSP00000096847	10090.ENSMUSP00000026911	0	0	0	0	0	0.156	0.9	0.079	0.915
H2-Q7	Siglece	5026742	5020313	10090.ENSMUSP00000071843	10090.ENSMUSP00000032667	0	0	0	0	0	0	0.9	0.185	0.915
Hmgcs1	Dhcr7	5036488	5027017	10090.ENSMUSP00000136944	10090.ENSMUSP00000073541	0	0	0	0	0.657	0	0	0.762	0.915
Pirb	Dok3	5027662	5023079	10090.ENSMUSP00000077546	10090.ENSMUSP00000046695	0	0	0	0	0.125	0	0.9	0.112	0.915
Pirb	Sell	5027662	5018929	10090.ENSMUSP00000077546	10090.ENSMUSP00000027871	0	0	0	0	0.145	0	0.9	0.088	0.915
Dhcr7	Cyp46a1	5027017	5017280	10090.ENSMUSP00000073541	10090.ENSMUSP00000021684	0	0	0	0	0.062	0.199	0.8	0.496	0.914
Idi1	Mvk	5035831	5021422	10090.ENSMUSP00000132780	10090.ENSMUSP00000036971	0.17	0	0	0	0.233	0	0	0.875	0.914
Pak1	Plxna3	5020423	5015738	10090.ENSMUSP00000033040	10090.ENSMUSP00000004326	0	0	0	0	0.062	0.154	0.9	0.045	0.914
Clec5a	Sirpb1c	5034229	5025361	10090.ENSMUSP00000121848	10090.ENSMUSP00000061216	0	0	0	0	0.155	0	0.9	0.059	0.913
Dhcr7	Cyp51	5027017	5015417	10090.ENSMUSP00000073541	10090.ENSMUSP00000001507	0	0	0	0	0.584	0.263	0	0.74	0.913
Orm2	Cxcl1	5027227	5019952	10090.ENSMUSP00000074810	10090.ENSMUSP00000031327	0	0	0	0	0.068	0	0.9	0.145	0.913
Pak1	Lat	5020423	5020407	10090.ENSMUSP00000033040	10090.ENSMUSP00000032997	0	0	0	0	0	0	0.9	0.174	0.913
Pygb	Fabp5	5021217	5019252	10090.ENSMUSP00000035743	10090.ENSMUSP00000029046	0	0	0	0	0	0	0.9	0.17	0.913
Sirpb1c	Mcemp1	5025361	5016289	10090.ENSMUSP00000061216	10090.ENSMUSP00000014118	0	0	0	0	0.173	0	0.9	0	0.913
Sstr2	Ccl28	5036816	5030314	10090.ENSMUSP00000138101	10090.ENSMUSP00000096847	0	0	0	0	0	0.058	0.9	0.154	0.913
Cxcl1	Orm1	5019952	5019563	10090.ENSMUSP00000031327	10090.ENSMUSP00000030044	0	0	0	0	0.062	0	0.9	0.138	0.912
Fpr2	Sirpb1c	5025979	5025361	10090.ENSMUSP00000065799	10090.ENSMUSP00000061216	0	0	0	0	0.163	0	0.9	0	0.912
Sirpb1c	Cybb	5025361	5016368	10090.ENSMUSP00000061216	10090.ENSMUSP00000015484	0	0	0	0	0.162	0	0.9	0	0.912
Orm1	Fabp5	5019563	5019252	10090.ENSMUSP00000030044	10090.ENSMUSP00000029046	0	0	0	0	0.062	0	0.9	0.137	0.911
Ccnb1	Paf	5026770	5021761	10090.ENSMUSP00000071989	10090.ENSMUSP00000038877	0	0	0	0	0.903	0	0	0.105	0.91
Elane	Orm1	5021771	5019563	10090.ENSMUSP00000038925	10090.ENSMUSP00000030044	0	0	0	0	0.06	0	0.9	0.128	0.91
Mmp14	Mmp17	5028904	5019977	10090.ENSMUSP00000087119	10090.ENSMUSP00000031390	0	0	0	0.856	0	0	0.9	0.71	0.91
Vwf	Islr	5032628	5022812	10090.ENSMUSP00000107873	10090.ENSMUSP00000045142	0	0	0	0	0.081	0.109	0.9	0	0.91
Cd14	Dok3	5024683	5023079	10090.ENSMUSP00000056669	10090.ENSMUSP00000046695	0	0	0	0	0.1	0	0.9	0.073	0.909
Cd177	Mcemp1	5025884	5016289	10090.ENSMUSP00000064934	10090.ENSMUSP00000014118	0	0	0	0	0.132	0	0.9	0	0.909
Mmp14	Mmp25	5028904	5018022	10090.ENSMUSP00000087119	10090.ENSMUSP00000024696	0	0	0	0.857	0	0	0.9	0.65	0.909
Csf2rb2	Sftpb	5029811	5026100	10090.ENSMUSP00000094083	10090.ENSMUSP00000066805	0	0	0	0	0	0	0.9	0.124	0.908
Pirb	Sirpb1c	5027662	5025361	10090.ENSMUSP00000077546	10090.ENSMUSP00000061216	0	0	0	0	0.121	0	0.9	0	0.908
Asns	Aspa	5020096	5017107	10090.ENSMUSP00000031766	10090.ENSMUSP00000021119	0	0	0	0	0	0	0.9	0.111	0.907
Cxcl1	Il1b	5019952	5019193	10090.ENSMUSP00000031327	10090.ENSMUSP00000028881	0	0	0	0	0.465	0	0	0.833	0.907
Dok3	Siglece	5023079	5020313	10090.ENSMUSP00000046695	10090.ENSMUSP00000032667	0	0	0	0	0.088	0	0.9	0.063	0.907
Fpr2	Mmp25	5025979	5018022	10090.ENSMUSP00000065799	10090.ENSMUSP00000024696	0	0	0	0	0.06	0.057	0.9	0.075	0.907
Got1	Aspa	5018481	5017107	10090.ENSMUSP00000026196	10090.ENSMUSP00000021119	0	0	0	0	0	0	0.9	0.114	0.907
Gpr183	Ccr1	5024023	5018664	10090.ENSMUSP00000052404	10090.ENSMUSP00000026911	0	0	0	0.752	0.088	0	0.9	0.152	0.907
Lama3	Mmp14	5029172	5028904	10090.ENSMUSP00000089703	10090.ENSMUSP00000087119	0	0	0	0	0.061	0	0.9	0.098	0.907
Ccnb1	Spag5	5026770	5022840	10090.ENSMUSP00000071989	10090.ENSMUSP00000045286	0	0	0	0	0.875	0	0	0.277	0.906
Clec5a	Cd177	5034229	5025884	10090.ENSMUSP00000121848	10090.ENSMUSP00000064934	0	0	0	0	0.1	0	0.9	0	0.906
Mmp25	Cybb	5018022	5016368	10090.ENSMUSP00000024696	10090.ENSMUSP00000015484	0	0	0	0	0.061	0	0.9	0.088	0.906
Orm2	Elane	5027227	5021771	10090.ENSMUSP00000074810	10090.ENSMUSP00000038925	0	0	0	0	0.06	0	0.9	0.086	0.906
Selp	Vwf	5034362	5032628	10090.ENSMUSP00000123924	10090.ENSMUSP00000107873	0	0	0	0	0.066	0	0	0.903	0.906
Spag5	Mki67	5022840	5020499	10090.ENSMUSP00000045286	10090.ENSMUSP00000033310	0	0	0	0	0.899	0	0	0.103	0.906
Aldoc	Orm2	5030949	5027227	10090.ENSMUSP00000099536	10090.ENSMUSP00000074810	0	0	0	0	0.062	0	0.9	0.078	0.905
Csf2rb2	Sftpd	5029811	5027487	10090.ENSMUSP00000094083	10090.ENSMUSP00000076383	0	0	0	0	0.061	0	0.9	0.075	0.905
H2-Q7	Cd14	5026742	5024683	10090.ENSMUSP00000071843	10090.ENSMUSP00000056669	0	0	0	0	0.089	0	0.9	0	0.905
Orm1	Mmp8	5019563	5016628	10090.ENSMUSP00000030044	10090.ENSMUSP00000018765	0	0	0	0	0.062	0	0.9	0.071	0.905
Sirpb1c	Dok3	5025361	5023079	10090.ENSMUSP00000061216	10090.ENSMUSP00000046695	0	0	0	0	0.098	0	0.9	0	0.905
Ccl28	Fpr2	5030314	5025979	10090.ENSMUSP00000096847	10090.ENSMUSP00000065799	0	0	0	0	0	0.058	0.9	0.07	0.904
Cd177	Sirpb1c	5025884	5025361	10090.ENSMUSP00000064934	10090.ENSMUSP00000061216	0	0	0	0	0.088	0	0.9	0	0.904
Cd177	Cybb	5025884	5016368	10090.ENSMUSP00000064934	10090.ENSMUSP00000015484	0	0	0	0	0.08	0	0.9	0.049	0.904
Fdps	Nsdhl	5028159	5020608	10090.ENSMUSP00000080531	10090.ENSMUSP00000033715	0	0	0	0	0.642	0	0	0.744	0.904
Orm2	Ltf	5027227	5021070	10090.ENSMUSP00000074810	10090.ENSMUSP00000035077	0	0	0	0	0.062	0	0.9	0.066	0.904
Aldoc	Mmp8	5030949	5016628	10090.ENSMUSP00000099536	10090.ENSMUSP00000018765	0	0	0	0	0.06	0	0.9	0.06	0.903
Aldoc	Cxcl1	5030949	5019952	10090.ENSMUSP00000099536	10090.ENSMUSP00000031327	0	0	0	0	0	0	0.9	0.072	0.903
Csf2rb2	Sftpc	5029811	5017590	10090.ENSMUSP00000094083	10090.ENSMUSP00000022692	0	0	0	0	0	0	0.9	0.074	0.903
Fpr2	Gpr183	5025979	5024023	10090.ENSMUSP00000065799	10090.ENSMUSP00000052404	0	0	0	0.657	0.062	0	0.9	0.088	0.903
Sirpb1c	Siglece	5025361	5020313	10090.ENSMUSP00000061216	10090.ENSMUSP00000032667	0	0	0	0	0.071	0	0.9	0	0.903
Aldoc	Ltf	5030949	5021070	10090.ENSMUSP00000099536	10090.ENSMUSP00000035077	0	0	0	0	0.062	0	0.9	0	0.902
Aldoc	Orm1	5030949	5019563	10090.ENSMUSP00000099536	10090.ENSMUSP00000030044	0	0	0	0	0.062	0	0.9	0	0.902
Clec5a	Mmp25	5034229	5018022	10090.ENSMUSP00000121848	10090.ENSMUSP00000024696	0	0	0	0	0.061	0.047	0.9	0	0.902
Elane	Pygb	5021771	5021217	10090.ENSMUSP00000038925	10090.ENSMUSP00000035743	0	0	0	0	0	0.067	0.9	0	0.902
Fabp5	Sell	5019252	5018929	10090.ENSMUSP00000029046	10090.ENSMUSP00000027871	0	0	0	0	0	0	0.9	0.066	0.902
Gpr183	Cxcl1	5024023	5019952	10090.ENSMUSP00000052404	10090.ENSMUSP00000031327	0	0	0	0	0.061	0	0.9	0.041	0.902
Mmp25	Mcemp1	5018022	5016289	10090.ENSMUSP00000024696	10090.ENSMUSP00000014118	0	0	0	0	0.062	0	0.9	0	0.902
Orm2	Fabp5	5027227	5019252	10090.ENSMUSP00000074810	10090.ENSMUSP00000029046	0	0	0	0	0.062	0	0.9	0	0.902
Orm2	Mmp8	5027227	5016628	10090.ENSMUSP00000074810	10090.ENSMUSP00000018765	0	0	0	0	0.062	0	0.9	0	0.902
Sftpa1	Csf2rb2	5035316	5029811	10090.ENSMUSP00000129696	10090.ENSMUSP00000094083	0	0	0	0	0.061	0	0.9	0	0.902
Sirpb1c	Sell	5025361	5018929	10090.ENSMUSP00000061216	10090.ENSMUSP00000027871	0	0	0	0	0.061	0	0.9	0	0.902
Vwf	Orm1	5032628	5019563	10090.ENSMUSP00000107873	10090.ENSMUSP00000030044	0	0	0	0	0.048	0	0.9	0.062	0.902
Cd177	Mmp25	5025884	5018022	10090.ENSMUSP00000064934	10090.ENSMUSP00000024696	0	0	0	0	0.058	0	0.9	0	0.901
Cxcl15	Il1b	5019948	5019193	10090.ENSMUSP00000031322	10090.ENSMUSP00000028881	0	0	0	0	0.062	0	0	0.899	0.901
Adcy9	Insl3	5033583	5020794	10090.ENSMUSP00000113498	10090.ENSMUSP00000034261	0	0	0	0	0	0	0.9	0	0.9
Adrb2	Trf	5025510	5021094	10090.ENSMUSP00000062256	10090.ENSMUSP00000035158	0	0	0	0	0	0	0.9	0	0.9
Adrb2	Insl3	5025510	5020794	10090.ENSMUSP00000062256	10090.ENSMUSP00000034261	0	0	0	0	0	0	0.9	0	0.9
Ano8	Trf	5029310	5021094	10090.ENSMUSP00000091157	10090.ENSMUSP00000035158	0	0	0	0	0	0	0.9	0	0.9
Ccl28	Gpr183	5030314	5024023	10090.ENSMUSP00000096847	10090.ENSMUSP00000052404	0	0	0	0	0	0	0.9	0	0.9
Ccnb1	Lpin1	5026770	5026543	10090.ENSMUSP00000071989	10090.ENSMUSP00000070583	0	0	0	0	0	0	0.9	0	0.9
Cd14	Fabp5	5024683	5019252	10090.ENSMUSP00000056669	10090.ENSMUSP00000029046	0	0	0	0	0	0	0.9	0.048	0.9
Cd80	Pak1	5030471	5020423	10090.ENSMUSP00000097404	10090.ENSMUSP00000033040	0	0	0	0	0	0	0.9	0	0.9
Dok3	Fabp5	5023079	5019252	10090.ENSMUSP00000046695	10090.ENSMUSP00000029046	0	0	0	0	0	0.047	0.9	0	0.9
Elane	Fabp5	5021771	5019252	10090.ENSMUSP00000038925	10090.ENSMUSP00000029046	0	0	0	0	0	0	0.9	0	0.9
H2-Q7	Sirpb1c	5026742	5025361	10090.ENSMUSP00000071843	10090.ENSMUSP00000061216	0	0	0	0	0	0	0.9	0	0.9
H2-Q7	Fabp5	5026742	5019252	10090.ENSMUSP00000071843	10090.ENSMUSP00000029046	0	0	0	0	0	0	0.9	0	0.9
H2-Q7	Dok3	5026742	5023079	10090.ENSMUSP00000071843	10090.ENSMUSP00000046695	0	0	0	0	0	0	0.9	0	0.9
Islr	Orm1	5022812	5019563	10090.ENSMUSP00000045142	10090.ENSMUSP00000030044	0	0	0	0	0	0	0.9	0	0.9
Orm2	Pygb	5027227	5021217	10090.ENSMUSP00000074810	10090.ENSMUSP00000035743	0	0	0	0	0	0	0.9	0	0.9
Orm2	Islr	5027227	5022812	10090.ENSMUSP00000074810	10090.ENSMUSP00000045142	0	0	0	0	0	0	0.9	0	0.9
Pirb	Fabp5	5027662	5019252	10090.ENSMUSP00000077546	10090.ENSMUSP00000029046	0	0	0	0	0	0	0.9	0	0.9
Ppap2c	Lpl	5026416	5016392	10090.ENSMUSP00000069670	10090.ENSMUSP00000015712	0	0	0	0	0	0	0.9	0	0.9
Pygb	Orm1	5021217	5019563	10090.ENSMUSP00000035743	10090.ENSMUSP00000030044	0	0	0	0	0	0	0.9	0	0.9
Siglece	Fabp5	5020313	5019252	10090.ENSMUSP00000032667	10090.ENSMUSP00000029046	0	0	0	0	0	0	0.9	0	0.9
Sirpb1c	Fabp5	5025361	5019252	10090.ENSMUSP00000061216	10090.ENSMUSP00000029046	0	0	0	0	0	0	0.9	0	0.9
Sstr2	Ccr1	5036816	5018664	10090.ENSMUSP00000138101	10090.ENSMUSP00000026911	0	0	0	0.698	0	0	0.9	0	0.9
Sstr2	Gpr183	5036816	5024023	10090.ENSMUSP00000138101	10090.ENSMUSP00000052404	0	0	0	0.729	0	0	0.9	0	0.9
Sstr2	Fpr2	5036816	5025979	10090.ENSMUSP00000138101	10090.ENSMUSP00000065799	0	0	0	0.743	0	0	0.9	0.066	0.9
Vwf	Orm2	5032628	5027227	10090.ENSMUSP00000107873	10090.ENSMUSP00000074810	0	0	0	0	0.048	0	0.9	0	0.9
Pfkp	Aldoc	5033906	5030949	10090.ENSMUSP00000117030	10090.ENSMUSP00000099536	0	0	0	0	0.191	0	0.65	0.667	0.897
Mvk	Sqle	5021422	5017676	10090.ENSMUSP00000036971	10090.ENSMUSP00000022977	0	0	0	0	0.178	0	0	0.879	0.896
Nusap1	Paf	5026303	5021761	10090.ENSMUSP00000068713	10090.ENSMUSP00000038877	0	0	0	0	0.855	0	0	0.316	0.896
Nusap1	Hmmr	5026303	5016963	10090.ENSMUSP00000068713	10090.ENSMUSP00000020579	0	0	0	0	0.758	0	0	0.575	0.893
Stat3	Lepr	5034119	5021500	10090.ENSMUSP00000120152	10090.ENSMUSP00000037385	0	0	0	0	0	0.197	0	0.872	0.893
Msmo1	Mvd	5020709	5015965	10090.ENSMUSP00000034015	10090.ENSMUSP00000006692	0	0	0	0	0.687	0.049	0	0.656	0.888
Naip5	Casp4	5024981	5018686	10090.ENSMUSP00000058611	10090.ENSMUSP00000027012	0	0	0	0	0.099	0.201	0.54	0.701	0.887
Knstrn	Hmmr	5033827	5016963	10090.ENSMUSP00000115860	10090.ENSMUSP00000020579	0	0	0	0	0.861	0	0	0.214	0.886
Lat	Cd244	5020407	5015782	10090.ENSMUSP00000032997	10090.ENSMUSP00000004829	0	0	0	0	0.061	0.197	0.8	0.334	0.886
Nusap1	Racgap1	5026303	5017912	10090.ENSMUSP00000068713	10090.ENSMUSP00000023756	0	0	0	0	0.837	0	0	0.322	0.885
Sftpa1	Scgb1a1	5035316	5018286	10090.ENSMUSP00000129696	10090.ENSMUSP00000025554	0	0	0	0	0.71	0	0	0.622	0.885
Fdps	Msmo1	5028159	5020709	10090.ENSMUSP00000080531	10090.ENSMUSP00000034015	0.044	0	0	0	0.629	0.048	0	0.696	0.884
Lpin1	Ppap2c	5026543	5026416	10090.ENSMUSP00000070583	10090.ENSMUSP00000069670	0	0	0	0	0	0.136	0.8	0.383	0.884
Icam1	Il1b	5028533	5019193	10090.ENSMUSP00000083587	10090.ENSMUSP00000028881	0	0	0	0	0.307	0	0	0.835	0.881
Sftpb	Scgb1a1	5026100	5018286	10090.ENSMUSP00000066805	10090.ENSMUSP00000025554	0	0	0	0	0.706	0	0	0.61	0.88
Ccnb1	Hmmr	5026770	5016963	10090.ENSMUSP00000071989	10090.ENSMUSP00000020579	0	0	0	0	0.808	0	0	0.389	0.877
Pfkp	Pfkfb4	5033906	5024753	10090.ENSMUSP00000117030	10090.ENSMUSP00000057197	0	0	0	0	0.091	0.057	0.65	0.63	0.874
Pirb	Cybb	5027662	5016368	10090.ENSMUSP00000077546	10090.ENSMUSP00000015484	0	0	0	0	0.428	0	0	0.79	0.874
Spag5	Paf	5022840	5021761	10090.ENSMUSP00000045286	10090.ENSMUSP00000038877	0	0	0	0	0.873	0	0	0	0.873
Aldoc	G6pdx	5030949	5015739	10090.ENSMUSP00000099536	10090.ENSMUSP00000004327	0	0	0	0	0.064	0	0.8	0.372	0.872
Fdps	Dhcr7	5028159	5027017	10090.ENSMUSP00000080531	10090.ENSMUSP00000073541	0	0	0	0	0.552	0	0	0.717	0.867
Knstrn	Spag5	5033827	5022840	10090.ENSMUSP00000115860	10090.ENSMUSP00000045286	0	0	0	0	0.735	0	0	0.512	0.865
Plxnb1	Rac2	5026765	5021328	10090.ENSMUSP00000071966	10090.ENSMUSP00000036384	0	0	0	0	0.053	0.249	0.8	0.167	0.865
Mki67	Plk1	5020499	5020455	10090.ENSMUSP00000033310	10090.ENSMUSP00000033154	0	0	0	0	0.764	0	0	0.447	0.864
Naip2	Casp4	5033661	5018686	10090.ENSMUSP00000113890	10090.ENSMUSP00000027012	0	0	0	0	0.181	0.201	0.54	0.596	0.862
Racgap1	Hmmr	5017912	5016963	10090.ENSMUSP00000023756	10090.ENSMUSP00000020579	0	0	0	0	0.762	0	0	0.435	0.86
Got1	Csad	5018481	5017930	10090.ENSMUSP00000026196	10090.ENSMUSP00000023805	0	0	0	0	0.061	0	0.8	0.298	0.856
Fdps	Pmvk	5028159	5019401	10090.ENSMUSP00000080531	10090.ENSMUSP00000029564	0	0	0	0	0.479	0.08	0	0.722	0.855
Mvk	Msmo1	5021422	5020709	10090.ENSMUSP00000036971	10090.ENSMUSP00000034015	0	0	0	0	0.32	0	0	0.795	0.855
Clec5a	Hcst	5034229	5027184	10090.ENSMUSP00000121848	10090.ENSMUSP00000074573	0	0	0	0	0.123	0.481	0	0.703	0.853
Dhcr7	Mvd	5027017	5015965	10090.ENSMUSP00000073541	10090.ENSMUSP00000006692	0	0	0	0	0.516	0	0	0.707	0.852
Ccna2	Hmmr	5019309	5016963	10090.ENSMUSP00000029270	10090.ENSMUSP00000020579	0	0	0	0	0.817	0	0	0.22	0.851
Hkdc1	G6pdx	5016869	5015739	10090.ENSMUSP00000020277	10090.ENSMUSP00000004327	0	0	0	0	0.062	0	0.8	0.27	0.851
Knstrn	Ccnb1	5033827	5026770	10090.ENSMUSP00000115860	10090.ENSMUSP00000071989	0	0	0	0	0.828	0	0	0.159	0.849
Acsl3	Lpl	5022842	5016392	10090.ENSMUSP00000045291	10090.ENSMUSP00000015712	0	0	0	0	0.053	0	0.8	0.248	0.845
Selp	Icam1	5034362	5028533	10090.ENSMUSP00000123924	10090.ENSMUSP00000083587	0	0	0	0	0.06	0.05	0	0.84	0.845
Ska1	Ccna2	5023513	5019309	10090.ENSMUSP00000049156	10090.ENSMUSP00000029270	0	0	0	0	0.814	0	0	0.204	0.845
Ager	S100a6	5016381	5015360	10090.ENSMUSP00000015596	10090.ENSMUSP00000001051	0	0	0	0	0	0.785	0	0.307	0.844
Nfkbiz	Tnfaip3	5033030	5016793	10090.ENSMUSP00000110102	10090.ENSMUSP00000019997	0	0	0	0	0.605	0.183	0	0.553	0.843
Paf	Mki67	5021761	5020499	10090.ENSMUSP00000038877	10090.ENSMUSP00000033310	0	0	0	0	0.821	0	0	0.16	0.843
Pfkp	Pfkfb3	5033906	5033101	10090.ENSMUSP00000117030	10090.ENSMUSP00000110495	0	0	0	0	0.091	0.057	0.65	0.54	0.843
Cdc14a	Plk1	5028982	5020455	10090.ENSMUSP00000087950	10090.ENSMUSP00000033154	0	0	0	0	0.062	0.543	0	0.658	0.84
Cd80	Icam1	5030471	5028533	10090.ENSMUSP00000097404	10090.ENSMUSP00000083587	0	0	0	0	0.094	0	0	0.83	0.839
Icam1	Cxcl15	5028533	5019948	10090.ENSMUSP00000083587	10090.ENSMUSP00000031322	0	0	0	0	0.079	0	0	0.831	0.837
Scn5a	Trpm4	5033454	5022027	10090.ENSMUSP00000112838	10090.ENSMUSP00000040367	0	0	0	0	0	0	0.72	0.443	0.837
Gypa	Spta1	5026576	5018912	10090.ENSMUSP00000070836	10090.ENSMUSP00000027817	0	0	0	0	0.419	0	0	0.73	0.836
Stat3	Cdh1	5034119	5015277	10090.ENSMUSP00000120152	10090.ENSMUSP00000000312	0	0	0	0	0	0	0	0.836	0.836
Cxcl1	Cxcl15	5019952	5019948	10090.ENSMUSP00000031327	10090.ENSMUSP00000031322	0	0	0	0	0	0	0	0.833	0.833
Hcst	Vav1	5027184	5015883	10090.ENSMUSP00000074573	10090.ENSMUSP00000005889	0	0	0	0	0.286	0	0	0.776	0.833
Knstrn	Plk1	5033827	5020455	10090.ENSMUSP00000115860	10090.ENSMUSP00000033154	0	0	0	0	0.786	0	0	0.252	0.833
Ccna2	Pkmyt1	5019309	5018026	10090.ENSMUSP00000029270	10090.ENSMUSP00000024701	0	0	0	0	0.464	0.612	0	0.25	0.83
Saa2	Orm2	5027323	5027227	10090.ENSMUSP00000075365	10090.ENSMUSP00000074810	0	0	0	0	0.599	0	0	0.592	0.829
Ager	Cybb	5016381	5016368	10090.ENSMUSP00000015596	10090.ENSMUSP00000015484	0	0	0	0	0.061	0	0.8	0.154	0.827
Stat3	Osm	5034119	5027209	10090.ENSMUSP00000120152	10090.ENSMUSP00000074708	0	0	0	0	0	0	0	0.826	0.827
Pck2	Got1	5021701	5018481	10090.ENSMUSP00000038555	10090.ENSMUSP00000026196	0	0	0	0	0.06	0	0.8	0.149	0.826
Arpc1b	Coro1a	5028445	5020391	10090.ENSMUSP00000082822	10090.ENSMUSP00000032949	0	0	0	0	0.787	0.049	0	0.204	0.825
Il1b	Tnfaip3	5019193	5016793	10090.ENSMUSP00000028881	10090.ENSMUSP00000019997	0	0	0	0	0.431	0.51	0	0.418	0.823
Sftpa1	Slc34a2	5035316	5029504	10090.ENSMUSP00000129696	10090.ENSMUSP00000092380	0	0	0	0	0.7	0	0	0.435	0.823
Insl3	Cyp17a1	5020794	5018434	10090.ENSMUSP00000034261	10090.ENSMUSP00000026012	0	0	0	0	0.077	0	0	0.816	0.822
Knstrn	Spdl1	5033827	5029286	10090.ENSMUSP00000115860	10090.ENSMUSP00000090882	0	0	0	0	0.607	0	0	0.565	0.822
Pmvk	Cyp51	5019401	5015417	10090.ENSMUSP00000029564	10090.ENSMUSP00000001507	0	0	0	0	0.586	0	0	0.588	0.822
Sftpd	Scgb1a1	5027487	5018286	10090.ENSMUSP00000076383	10090.ENSMUSP00000025554	0	0	0	0	0.575	0	0	0.6	0.822
Stat3	Cxcl15	5034119	5019948	10090.ENSMUSP00000120152	10090.ENSMUSP00000031322	0	0	0	0	0	0	0	0.822	0.822
Rac2	Coro1a	5021328	5020391	10090.ENSMUSP00000036384	10090.ENSMUSP00000032949	0	0	0	0	0.71	0.072	0	0.384	0.82
Cdkn3	Paf	5026541	5021761	10090.ENSMUSP00000070575	10090.ENSMUSP00000038877	0	0	0	0	0.81	0	0	0.076	0.817
Fabp4	Lpl	5019250	5016392	10090.ENSMUSP00000029041	10090.ENSMUSP00000015712	0	0	0	0	0.239	0	0	0.769	0.816
Idi1	Pmvk	5035831	5019401	10090.ENSMUSP00000132780	10090.ENSMUSP00000029564	0	0	0	0	0.419	0	0	0.694	0.815
Lpin1	Pnpla3	5026543	5022591	10090.ENSMUSP00000070583	10090.ENSMUSP00000043826	0	0	0	0	0.062	0	0.65	0.482	0.815
Aldh3a2	Ehhadh	5027052	5017851	10090.ENSMUSP00000073764	10090.ENSMUSP00000023559	0.042	0	0	0	0.143	0.057	0.65	0.418	0.813
Por	Cyp51	5015857	5015417	10090.ENSMUSP00000005651	10090.ENSMUSP00000001507	0.042	0	0	0	0.081	0.092	0	0.794	0.813
Knstrn	Ska1	5033827	5023513	10090.ENSMUSP00000115860	10090.ENSMUSP00000049156	0	0	0	0	0.606	0	0	0.537	0.81
Spag5	Plk1	5022840	5020455	10090.ENSMUSP00000045286	10090.ENSMUSP00000033154	0	0	0	0	0.708	0.073	0	0.354	0.81
Pmvk	Sqle	5019401	5017676	10090.ENSMUSP00000029564	10090.ENSMUSP00000022977	0	0	0	0	0.419	0	0	0.685	0.809
Tlr5	Cxcl15	5032408	5019948	10090.ENSMUSP00000106625	10090.ENSMUSP00000031322	0	0	0	0	0	0	0	0.808	0.808
Acot1	Pfkp	5034723	5033906	10090.ENSMUSP00000126448	10090.ENSMUSP00000117030	0.057	0	0	0	0.061	0	0.8	0.042	0.807
Aqp5	Sftpc	5034937	5017590	10090.ENSMUSP00000127611	10090.ENSMUSP00000022692	0	0	0	0	0.132	0	0	0.787	0.807
Pfkp	Acot2	5033906	5017267	10090.ENSMUSP00000117030	10090.ENSMUSP00000021649	0.057	0	0	0	0.061	0	0.8	0.042	0.807
Nsdhl	Mvd	5020608	5015965	10090.ENSMUSP00000033715	10090.ENSMUSP00000006692	0	0	0	0	0.441	0	0	0.668	0.806
Cxcl15	Ccr1	5019948	5018664	10090.ENSMUSP00000031322	10090.ENSMUSP00000026911	0	0	0	0	0	0.058	0.6	0.525	0.805
Mvk	Cyp51	5021422	5015417	10090.ENSMUSP00000036971	10090.ENSMUSP00000001507	0	0	0	0	0.258	0	0	0.748	0.805
Cdc14a	Pkmyt1	5028982	5018026	10090.ENSMUSP00000087950	10090.ENSMUSP00000024701	0	0	0	0	0.062	0.604	0	0.511	0.802
Sftpd	Ager	5027487	5016381	10090.ENSMUSP00000076383	10090.ENSMUSP00000015596	0	0	0	0	0.698	0	0	0.364	0.8
Mki67	Hmmr	5020499	5016963	10090.ENSMUSP00000033310	10090.ENSMUSP00000020579	0	0	0	0	0.74	0	0	0.257	0.799
Scn1b	Trpm4	5030153	5022027	10090.ENSMUSP00000096148	10090.ENSMUSP00000040367	0	0	0	0	0	0	0.72	0.313	0.799
Slc34a2	Sftpc	5029504	5017590	10090.ENSMUSP00000092380	10090.ENSMUSP00000022692	0	0	0	0	0.682	0	0	0.391	0.798
Spag5	Hmmr	5022840	5016963	10090.ENSMUSP00000045286	10090.ENSMUSP00000020579	0	0	0	0	0.796	0	0	0	0.796
Prr11	Ccna2	5025317	5019309	10090.ENSMUSP00000060803	10090.ENSMUSP00000029270	0	0	0	0	0.77	0	0	0.134	0.793
Spdl1	Ccna2	5029286	5019309	10090.ENSMUSP00000090882	10090.ENSMUSP00000029270	0	0	0	0	0.779	0	0	0.1	0.793
Slc34a2	Sftpb	5029504	5026100	10090.ENSMUSP00000092380	10090.ENSMUSP00000066805	0	0	0	0	0.682	0	0	0.37	0.791
Paf	Racgap1	5021761	5017912	10090.ENSMUSP00000038877	10090.ENSMUSP00000023756	0	0	0	0	0.776	0	0	0.087	0.787
Ncf2	Pirb	5037121	5027662	10090.ENSMUSP00000140404	10090.ENSMUSP00000077546	0	0	0	0	0.43	0	0	0.641	0.786
S100a9	Ngp	5033455	5021065	10090.ENSMUSP00000112843	10090.ENSMUSP00000035061	0	0	0	0	0.706	0	0	0.293	0.783
Coro1a	Myo1g	5020391	5015649	10090.ENSMUSP00000032949	10090.ENSMUSP00000003459	0	0	0	0	0.726	0.17	0	0.119	0.782
Knstrn	Ccna2	5033827	5019309	10090.ENSMUSP00000115860	10090.ENSMUSP00000029270	0	0	0	0	0.772	0	0	0.084	0.782
Ccnb1	Cdh1	5026770	5015277	10090.ENSMUSP00000071989	10090.ENSMUSP00000000312	0	0	0	0	0	0.257	0	0.715	0.779
Knstrn	Cdkn3	5033827	5026541	10090.ENSMUSP00000115860	10090.ENSMUSP00000070575	0	0	0	0	0.779	0	0	0	0.779
Scgb1a1	Ager	5018286	5016381	10090.ENSMUSP00000025554	10090.ENSMUSP00000015596	0	0	0	0	0.703	0	0	0.287	0.779
Dntt	Mki67	5025490	5020499	10090.ENSMUSP00000062078	10090.ENSMUSP00000033310	0	0	0	0	0	0	0	0.778	0.778
Mki67	Cdh1	5020499	5015277	10090.ENSMUSP00000033310	10090.ENSMUSP00000000312	0	0	0	0	0.054	0	0	0.773	0.776
Sftpb	Ager	5026100	5016381	10090.ENSMUSP00000066805	10090.ENSMUSP00000015596	0	0	0	0	0.705	0	0	0.273	0.776
Dhcr7	Mvk	5027017	5021422	10090.ENSMUSP00000073541	10090.ENSMUSP00000036971	0	0	0	0	0.163	0	0	0.743	0.775
Cd24a	Mki67	5024866	5020499	10090.ENSMUSP00000057983	10090.ENSMUSP00000033310	0	0	0	0	0.078	0	0	0.765	0.774
Stat3	Icam1	5034119	5028533	10090.ENSMUSP00000120152	10090.ENSMUSP00000083587	0	0	0	0	0.096	0	0	0.76	0.774
Ska1	Spag5	5023513	5022840	10090.ENSMUSP00000049156	10090.ENSMUSP00000045286	0	0	0	0	0.639	0	0	0.397	0.773
Mki67	Racgap1	5020499	5017912	10090.ENSMUSP00000033310	10090.ENSMUSP00000023756	0	0	0	0	0.703	0	0	0.263	0.772
S100a8	Cdh1	5025800	5015277	10090.ENSMUSP00000064385	10090.ENSMUSP00000000312	0	0	0	0	0	0	0	0.77	0.77
Stat3	Cxcl1	5034119	5019952	10090.ENSMUSP00000120152	10090.ENSMUSP00000031327	0	0	0	0	0.108	0	0	0.749	0.767
Scd1	Fgf21	5021414	5020442	10090.ENSMUSP00000036936	10090.ENSMUSP00000033099	0	0	0	0	0	0	0	0.766	0.766
Sftpa1	Ager	5035316	5016381	10090.ENSMUSP00000129696	10090.ENSMUSP00000015596	0	0	0	0	0.706	0	0	0.237	0.766
Gypa	Trim10	5026576	5024857	10090.ENSMUSP00000070836	10090.ENSMUSP00000057928	0	0	0	0	0.75	0	0	0.095	0.764
Cdc14a	Cdc25b	5028982	5019166	10090.ENSMUSP00000087950	10090.ENSMUSP00000028804	0	0	0	0	0.06	0.358	0	0.639	0.763
Phgdh	Asns	5025856	5020096	10090.ENSMUSP00000064755	10090.ENSMUSP00000031766	0	0	0	0	0.301	0.179	0	0.618	0.762
Spdl1	Spag5	5029286	5022840	10090.ENSMUSP00000090882	10090.ENSMUSP00000045286	0	0	0	0	0.711	0	0	0.21	0.762
Asns	Mthfd2	5020096	5015870	10090.ENSMUSP00000031766	10090.ENSMUSP00000005810	0	0	0	0	0.467	0	0	0.571	0.761
Ccr1	Cxcl14	5018664	5017371	10090.ENSMUSP00000026911	10090.ENSMUSP00000021970	0	0	0	0	0	0.058	0.6	0.418	0.761
Cdkn3	Hmmr	5026541	5016963	10090.ENSMUSP00000070575	10090.ENSMUSP00000020579	0	0	0	0	0.728	0	0	0.156	0.761
Cyp17a1	Por	5018434	5015857	10090.ENSMUSP00000026012	10090.ENSMUSP00000005651	0.042	0.002	0	0	0	0.197	0	0.714	0.761
Pfkp	Hkdc1	5033906	5016869	10090.ENSMUSP00000117030	10090.ENSMUSP00000020277	0	0	0	0	0.094	0.046	0.65	0.303	0.761
Csf3r	Osm	5031530	5027209	10090.ENSMUSP00000101768	10090.ENSMUSP00000074708	0	0	0	0	0.099	0.153	0.6	0.299	0.757
Sftpa1	Cldn18	5035316	5021062	10090.ENSMUSP00000129696	10090.ENSMUSP00000035048	0	0	0	0	0.711	0	0	0.19	0.756
Ncf4	Pirb	5029812	5027662	10090.ENSMUSP00000094084	10090.ENSMUSP00000077546	0	0	0	0	0.407	0.07	0	0.589	0.753
Aqp5	Scgb1a1	5034937	5018286	10090.ENSMUSP00000127611	10090.ENSMUSP00000025554	0	0	0	0	0.144	0	0	0.719	0.749
Spag5	Racgap1	5022840	5017912	10090.ENSMUSP00000045286	10090.ENSMUSP00000023756	0	0	0	0	0.7	0	0	0.193	0.748
Lcn2	Ltf	5024262	5021070	10090.ENSMUSP00000053962	10090.ENSMUSP00000035077	0	0	0	0	0.23	0	0	0.684	0.746
Lcn2	Il1b	5024262	5019193	10090.ENSMUSP00000053962	10090.ENSMUSP00000028881	0	0	0	0	0.177	0	0	0.703	0.745
Nfkbiz	Cxcl1	5033030	5019952	10090.ENSMUSP00000110102	10090.ENSMUSP00000031327	0	0	0	0	0.568	0	0	0.43	0.743
Icam1	Cxcl1	5028533	5019952	10090.ENSMUSP00000083587	10090.ENSMUSP00000031327	0	0	0	0	0.191	0	0	0.695	0.742
Cxcl15	Cdh1	5019948	5015277	10090.ENSMUSP00000031322	10090.ENSMUSP00000000312	0	0	0	0	0	0	0	0.74	0.74
Il1b	Casp4	5019193	5018686	10090.ENSMUSP00000028881	10090.ENSMUSP00000027012	0	0	0	0	0.18	0.172	0	0.647	0.739
Selp	Cd24a	5034362	5024866	10090.ENSMUSP00000123924	10090.ENSMUSP00000057983	0	0	0	0	0	0.155	0	0.702	0.738
Lat2	Lat	5023106	5020407	10090.ENSMUSP00000046900	10090.ENSMUSP00000032997	0	0	0	0	0.061	0	0	0.732	0.737
Cdkn3	Racgap1	5026541	5017912	10090.ENSMUSP00000070575	10090.ENSMUSP00000023756	0	0	0	0	0.651	0	0	0.27	0.735
Slc34a2	Scgb1a1	5029504	5018286	10090.ENSMUSP00000092380	10090.ENSMUSP00000025554	0	0	0	0	0.668	0	0	0.227	0.732
Cish	Lepr	5028393	5021500	10090.ENSMUSP00000082183	10090.ENSMUSP00000037385	0	0	0	0	0	0.524	0	0.457	0.731
Dhcr7	Pmvk	5027017	5019401	10090.ENSMUSP00000073541	10090.ENSMUSP00000029564	0	0	0	0	0.406	0	0	0.565	0.731
Cldn18	Scgb1a1	5021062	5018286	10090.ENSMUSP00000035048	10090.ENSMUSP00000025554	0	0	0	0	0.672	0	0	0.205	0.729
Knstrn	Racgap1	5033827	5017912	10090.ENSMUSP00000115860	10090.ENSMUSP00000023756	0	0	0	0	0.716	0	0	0.084	0.728
Ly75	Cd80	5032669	5030471	10090.ENSMUSP00000108152	10090.ENSMUSP00000097404	0	0	0	0	0.102	0	0	0.71	0.728
Cd80	Sell	5030471	5018929	10090.ENSMUSP00000097404	10090.ENSMUSP00000027871	0	0	0	0	0.062	0	0	0.721	0.727
Osm	Lepr	5027209	5021500	10090.ENSMUSP00000074708	10090.ENSMUSP00000037385	0	0	0	0	0.062	0.153	0.6	0.244	0.727
Ska1	Racgap1	5023513	5017912	10090.ENSMUSP00000049156	10090.ENSMUSP00000023756	0	0	0	0	0.689	0	0	0.157	0.727
Aldoc	Hkdc1	5030949	5016869	10090.ENSMUSP00000099536	10090.ENSMUSP00000020277	0	0	0	0	0.062	0	0.6	0.326	0.725
Cdkn3	Plk1	5026541	5020455	10090.ENSMUSP00000070575	10090.ENSMUSP00000033154	0	0	0	0	0.476	0.356	0	0.248	0.724
Scn5a	Gja5	5033454	5029024	10090.ENSMUSP00000112838	10090.ENSMUSP00000088264	0	0	0	0	0	0.064	0	0.717	0.724
Selp	Il1b	5034362	5019193	10090.ENSMUSP00000123924	10090.ENSMUSP00000028881	0	0	0	0	0.098	0	0	0.706	0.724
Cdkn3	Nusap1	5026541	5026303	10090.ENSMUSP00000070575	10090.ENSMUSP00000068713	0	0	0	0	0.674	0	0	0.183	0.723
Scd1	Lpl	5021414	5016392	10090.ENSMUSP00000036936	10090.ENSMUSP00000015712	0	0	0	0	0	0	0	0.722	0.722
Spdl1	Hmmr	5029286	5016963	10090.ENSMUSP00000090882	10090.ENSMUSP00000020579	0	0	0	0	0.711	0	0	0.074	0.722
Hmgcs1	Pmvk	5036488	5019401	10090.ENSMUSP00000136944	10090.ENSMUSP00000029564	0	0	0	0	0.341	0	0	0.594	0.721
Cd24a	Cdh1	5024866	5015277	10090.ENSMUSP00000057983	10090.ENSMUSP00000000312	0	0	0	0	0.108	0	0	0.699	0.72
Knstrn	Nusap1	5033827	5026303	10090.ENSMUSP00000115860	10090.ENSMUSP00000068713	0	0	0	0	0.669	0	0	0.189	0.72
Icam1	Sell	5028533	5018929	10090.ENSMUSP00000083587	10090.ENSMUSP00000027871	0	0	0	0	0.061	0.05	0	0.711	0.719
Rhoc	Cdh1	5015522	5015277	10090.ENSMUSP00000002303	10090.ENSMUSP00000000312	0	0	0	0	0	0.072	0	0.71	0.719
Il7	Sell	5034685	5018929	10090.ENSMUSP00000126219	10090.ENSMUSP00000027871	0	0	0	0	0.061	0	0	0.712	0.718
Rac2	Plxna3	5021328	5015738	10090.ENSMUSP00000036384	10090.ENSMUSP00000004326	0	0	0	0	0	0.249	0.6	0.138	0.718
Stat3	Cd24a	5034119	5024866	10090.ENSMUSP00000120152	10090.ENSMUSP00000057983	0	0	0	0	0	0	0	0.717	0.717
Scd1	Fabp4	5021414	5019250	10090.ENSMUSP00000036936	10090.ENSMUSP00000029041	0	0	0	0	0.062	0	0	0.709	0.716
Sftpa1	Aqp5	5035316	5034937	10090.ENSMUSP00000129696	10090.ENSMUSP00000127611	0	0	0	0	0.124	0	0	0.69	0.716
Cd14	Cd33	5024683	5015774	10090.ENSMUSP00000056669	10090.ENSMUSP00000004728	0	0	0	0	0.13	0.153	0	0.643	0.714
S100a9	Camp	5033455	5032587	10090.ENSMUSP00000112843	10090.ENSMUSP00000107653	0	0	0	0	0.625	0	0	0.268	0.714
Cd14	Il1b	5024683	5019193	10090.ENSMUSP00000056669	10090.ENSMUSP00000028881	0	0	0	0	0.417	0	0	0.528	0.713
Pfkfb4	Hkdc1	5024753	5016869	10090.ENSMUSP00000057197	10090.ENSMUSP00000020277	0	0	0	0	0.091	0.092	0.65	0.124	0.713
Cyp39a1	Sqle	5035383	5017676	10090.ENSMUSP00000130073	10090.ENSMUSP00000022977	0	0	0	0	0.433	0.161	0	0.443	0.712
Paf	Hmmr	5021761	5016963	10090.ENSMUSP00000038877	10090.ENSMUSP00000020579	0	0	0	0	0.693	0	0	0.101	0.712
Fpr2	Il1b	5025979	5019193	10090.ENSMUSP00000065799	10090.ENSMUSP00000028881	0	0	0	0	0.62	0.058	0	0.26	0.711
E2f8	Ccna2	5024702	5019309	10090.ENSMUSP00000056778	10090.ENSMUSP00000029270	0	0	0	0	0.49	0.153	0	0.377	0.707
Ly6g	Sell	5037081	5018929	10090.ENSMUSP00000140173	10090.ENSMUSP00000027871	0	0	0	0	0.062	0	0	0.699	0.706
Il7	Cxcl15	5034685	5019948	10090.ENSMUSP00000126219	10090.ENSMUSP00000031322	0	0	0	0	0	0	0	0.705	0.705
Msmo1	Pmvk	5020709	5019401	10090.ENSMUSP00000034015	10090.ENSMUSP00000029564	0	0	0	0	0.339	0	0	0.572	0.705
Vwf	Icam1	5032628	5028533	10090.ENSMUSP00000107873	10090.ENSMUSP00000083587	0	0	0	0	0.073	0	0	0.695	0.705
Paf	Plk1	5021761	5020455	10090.ENSMUSP00000038877	10090.ENSMUSP00000033154	0	0	0	0	0.684	0	0	0.099	0.703
Pfkfb3	Hkdc1	5033101	5016869	10090.ENSMUSP00000110495	10090.ENSMUSP00000020277	0	0	0	0	0.062	0.092	0.65	0.124	0.703
Rdh11	Sqle	5034385	5017676	10090.ENSMUSP00000124066	10090.ENSMUSP00000022977	0	0	0	0	0.643	0	0	0.198	0.702
Mvk	Nsdhl	5021422	5020608	10090.ENSMUSP00000036971	10090.ENSMUSP00000033715	0	0	0	0	0.183	0.073	0	0.637	0.701
Ncf4	Myo1g	5029812	5015649	10090.ENSMUSP00000094084	10090.ENSMUSP00000003459	0	0	0	0	0.599	0.183	0	0.161	0.701
Osm	Il1b	5027209	5019193	10090.ENSMUSP00000074708	10090.ENSMUSP00000028881	0	0	0	0	0.204	0	0	0.638	0.7
a interactions with a combined score of 0.7 or higher are shown
