# Supplementary material for: Nod2 protects mice from inflammation and obesity-dependent liver cancer
Source: Sci Rep. 2020 Nov 25;10:20519. doi: 10.1038/s41598-020-77463-7 (PMC7688964; doi:10.1038/s41598-020-77463-7)
Supplement: Supplementary file 5 — Supplementary Table S5. [file 41598_2020_77463_MOESM5_ESM.xlsx]

## Sheet: Table S5
Table S5. Top ten nodes based on number of predicted interactions by STRING analysis.
Node 1	Node 2		Combined Score
	Symbol	Name
Cell cycle/division
Ccnb1 (Cyclin b1 )	Plk1	Polo like Kinase 1	0.999
	Ccna2	Cyclin A2	0.995
	Cdc25b	Cell Division Cycle 25B	0.993
	Pkmyt1	Protein Kinase, Membrane Associated Tyrosine/Threonine 1	0.993
	Ska1	Spindle And Kinetochore Associated Complex Subunit 1	0.953
	Mki67	Marker of Proliferation Ki-67	0.951
	Racgap1	Rac GTPase Activating Protein 1	0.949
	Nusap1	Nucleolar and Spindle Associated Protein 1	0.943
	Cdkn3	Cyclin Dependent Kinase Inhibitor 3	0.936
	Paf1	RNA Polymerase II Complex Component	0.91
	Spag5	Sperm Associated Antigen 5	0.906
	Lpin1	Lipin 1	0.9
	Hmmr	Hyaluronan Mediated Motility Receptor	0.877
	Cdh1	Cadherin 1	0.779
Knstrn (Kinetochore Localized Astrin (SPAG5) Binding Protein)	Hmmr	Hyaluronan Mediated Motility Receptor	0.886
	Spag5	Sperm Associated Antigen 5	0.865
	Ccnb1	Cyclin B1	0.849
	Plk1	Polo like Kinase 1	0.833
	Spdl1	Spindle Apparatus Coiled-Coil Protein 1	0.822
	Ska1	Spindle and Kinetochore Associated Complex Subunit 1	0.81
	Ccna2	Cyclin A2	0.782
	Cdkn3	Cyclin Dependent Kinase Inhibitor 3	0.779
	Racgap1	Rac GTPase Activating Protein 1	0.728
	Nusap1	Nucleolar And Spindle Associated Protein 1	0.72
Nusap1 (Nucleolar and Spindle Assocaited Protein)	Ccna2	Cyclin A2	0.972
	Mki67	Marker of Proliferation Ki-67	0.959
	Plk1	Polo like Kinase 1	0.953
	Spag5	Sperm Associated Antigen 5	0.945
	Paf	RNA Polymerase II Complex Component	0.896
	Hmmr	Hyaluronan Mediated Motility Receptor	0.893
	Racgap1	Rac GTPase Activating Protein 1	0.885
Immune response and inflammation
Fpr2 (Formyl Peptide Receptor)	Cybb	Cytochrome B-245 Beta Chain	0.945
	Mcemp1	Mast Cell Expressed Membrane Protein 1	0.941
	Cxcl1	C-X-C Motif Chemokine Ligand 1	0.931
	Cd177	CD177 Molecule	0.927
	Ccr1	C-C Motif Chemokine Receptor 1	0.922
	Sirpb1c	Signal Regulatory Protein Beta 1	0.912
	Mmp25	Matrix Metallopeptidase 25	0.907
	Gpr183	G Protein-Coupled Receptor 183	0.903
	Il1b	Interleukin 1 beta	0.711
Orm2, (Orosomucoid 2)	Orm1	Orosomucoid 1	0.958
	Cxcl1	C-X-C Motif Chemokine Ligand 1	0.913
	Elane	Elastase, Neutrophil Expressed	0.906
	Ltf	Lactotransferrin	0.904
	Mmp8	Matrix Metallopeptidase 25	0.902
	Fabp5	Membrane Spanning 4-Domains A7	0.902
	Pygb	Glycogen Phosphorylase B	0.9
	Islr	Immunoglobulin Superfamily Containing Leucine Rich Repeat	0.9
Pirb, Lilrb3 (Leukocyte Immunoglobulin like Receptor B3)	Cd14	CD14	0.926
	Siglece	sialic acid binding Ig-like lectin E	0.923
	H2-Q7	H-2 class I histocompatibility antigen, Q7 alpha chain	0.916
	Sell	Selectin L	0.915
	Dok3	Docking protein 3	0.915
	Sirpb1c	Signal Regulatory Protein Beta 1	0.908
	Fabp5	Membrane Spanning 4-Domains A7	0.9
	Cybb	Cytochrome B-245 Beta Chain	0.874
Metabolism
Hmgcs1 (3-Hydroxy-3-Methylglutaryl-CoA Synthase 1)	Msmo1	Methylsterol Monooxygenase 1	0.993
	Sqle	Squalene Epoxidase	0.991
	Idi1	Isopentenyl-Diphosphate Delta Isomerase 1	0.99
	Mvk	Mevalonate Kinase	0.99
	Cyp51	Cytochrome P450 Family 51	0.989
	Fdps	Farnesyl Diphosphate Synthase	0.987
	Mvd	Mevalonate Diphosphate Decarboxylase	0.975
	Nsdhl	NAD(P) Dependent Steroid Dehydrogenase-Like	0.96
	Ehhadh	Enoyl-CoA Hydratase And 3-Hydroxyacyl CoA Dehydrogenase	0.924
	Dhcr7	7-Dehydrocholesterol Reductase	0.915
	Pmvk	Phosphomevalonate Kinase	0.721
Idi1 (Isopentenyl-Diphosphate Delta Isomerase 1)	Mvd	Mevalonate Diphosphate Decarboxylase	0.997
	Fdps	Farnesyl Diphosphate Synthase	0.994
	Sqle	Squalene Epoxidase	0.992
	Msmo1	Methylsterol Monooxygenase 1	0.987
	Cyp51	Cytochrome P450 Family 51	0.981
	Nsdhl	NAD(P) Dependent Steroid Dehydrogenase-Like	0.958
	Dhcr7	7-Dehydrocholesterol Reductase	0.92
	Mvk	Mevalonate Kinase	0.914
	Pmvk	Phosphomevalonate Kinase	0.815
Signaling
Rac2 (Rac Family Small GTPase 2)	Vav1	Vav Guanine Nucleotide Exchange Factor 1	0.989
	Cybb	Cytochrome B-245 Beta Chain	0.982
	Pak1	P21 (RAC1) Activated Kinase 1	0.978
	Racgap1	Rac GTPase Activating Protein 1	0.962
	Arhgef2	Rho/Rac Guanine Nucleotide Exchange Factor 2	0.941
	Rhoc	Ras Homolog Family Member C	0.925
	Arhgef16	Rho/Rac Guanine Nucleotide Exchange Factor 16	0.921
	Coro1a	Coronin 1A	0.82
	Plxna3	Plexin A3	0.718
Stat3 (Signal Transducer And Activator Of Transcription 3)	Cish	Cytokine Inducible SH2 Containing Protein	0.972
	Il2rg	Interleukin 2 Receptor Subunit Gamma	0.948
	Ebi3	Epstein-Barr Virus Induced 3	0.931
	Lepr	Leptin receptor	0.893
	Cdh1	Cadherin 1	0.836
	Osm	Oncostatin M	0.827
	Cxcl15	C-X-C Motif Chemokine Ligand 15	0.822
	Icam1	Intercellular Adhesion Molecule 1	0.774
	Cxcl1	C-X-C Motif Chemokine Ligand 1	0.767
	Cd24a	CD24	0.717
