# Supplementary material for: Nod2 protects mice from inflammation and obesity-dependent liver cancer
Source: Sci Rep. 2020 Nov 25;10:20519. doi: 10.1038/s41598-020-77463-7 (PMC7688964; doi:10.1038/s41598-020-77463-7)
Supplement: Supplementary file 6 — Supplementary Table S6. [file 41598_2020_77463_MOESM6_ESM.xlsx]

## Sheet: Table S6
Table S6. KEGG pathways signifcantly enriched in the liver of male Nod2-deficient mice treated with DMBA and maintained on HFD for 31 weeks compared with similarly treated male WT mice predicted by STRING analysis.
KEGG Pathway	P-value, FDRa	Enriched Proteins
Cytokine-cytokine receptor interaction	7.18e-06	Ccl28, Ccr1, Csf2rb2, Csf3r, Cxcl1, Cxcl14, Cxcl15, Il1b, Il1r2, Il2rg, Il7, Lepr, Osm
Chemokine signaling pathway	7.18e-06	Adcy9, Adrbk2, Ccl28, Ccr1, Cxcl1, Cxcl14, Cxcl15, Pak1, Rac2, Stat3, Vav1
Steroid biosynthesis	2.24e-05	Cyp51, Dhcr7, Msmo1, Nsdhl, Sqle
Metabolic pathways	2.24e-05	Acot1, Acot2,Acsl3, Aldh3a2, Aldoc, Cyp17a1, Cyp51, Dhcr7, Ehhadh, Fdps, G6pdx, Hkdc1, Hmgcs1, Idi1, Lama3, Lpin1, Msmo1, Mvd, Mvk, Nsdhl, Pfkp, Pmvk, Pnpla3, Ppap2c, Pygb, Rdh11, Sqle
Hematopoietic cell lineage	2.24e-05	Cd14, Cd24a, Cd33, Csf3r, Dntt, Il1b, Il1r2, Il7
Natural killer cell mediated cytotoxicity	0.00045	Cd244, Hcst, Icam1, Lat, Pak1, Rac2, Vav1
Phagosome	0.0005	Cd14, Coro1a, Cybb,H2-Q7, Ncf2, Ncf4, Sftpa1, Sftpd
NOD-like receptor signaling pathway	0.0005	Camp, Casp4, Cxcl1, Cybb, Il1b, Naip2, Naip5, Tnfaip3
JAK-STAT signaling pathway	0.0005	Cish, Csf2rb2, Csf3r, Il2rg, Il7, Lepr, Osm, Stat3
Leukocyte transendothelial migration	0.0005	Cldn18, Cybb, Icam1, Ncf2, Ncf4, Rac2, Vav1
Fc gamma R-mediated phagocytosis	0.00056	Arpc1b, Lat, Pak1, Ppap2c, Rac2, Vav1
PPAR signaling pathway	0.00059	Acsl3, Ehhadh, Fabp4, Fabp5, Lpl, Scd1
IL-17 signaling pathway	0.00075	Cxcl1, Il1b, Lcn2, S100a8, S100a9, Tnfaip3
Glycerolipid metabolism	0.001	Aldh3a2, Lpin1, Lpl, Pnpla3, Ppap2c
Cell adhesion molecules (CAMs)	0.0018	Cd80, Cdh1, Cldn18, H2-Q7, Icam1, Sell, Selp
Cell cycle	0.0029	Ccna2, Ccnb1, Cdc14a, Cdc25b, Pkmyt1, Plk1
AMPK signaling pathway	0.0029	Ccna2, Lepr, Pfkfb3, Pfkfb4, Pfkp, Scd1
a FDR, false discovery rate
