# Supplementary material for: Nod2 protects mice from inflammation and obesity-dependent liver cancer
Source: Sci Rep. 2020 Nov 25;10:20519. doi: 10.1038/s41598-020-77463-7 (PMC7688964; doi:10.1038/s41598-020-77463-7)
Supplement: Supplementary file 7 — Supplementary Table S7. [file 41598_2020_77463_MOESM7_ESM.xlsx]

## Sheet: Table S7
Table S7. Primers used for qRT-PCR
Gene	Forward Primer	Reverse Primer
Ccr1	CTCATGCAGCATAGGAGGCTT	ACATGGCATCACCAAAAATCCA
Cxcl14	GAAGATGGTTATCGTCACCACC	CGTTCCAGGCATTGTACCACT
IL-1β	GCAACTGTTCCTGAACTCAACT	ATCTTTTGGGGTCCGTCAACT
IL-1r2	CAGTGCAGCAAGACTCTGGTAC	GCAAGTAGGAGACATGAGGCAG
IL-6	TAGTCCTTCCTACCCCAATTTCC	TTGGTCCTTAGCCACTCCTTC
IL-12	TGCCTTGGTAGCATCTATGAGG	CGCAGAGTCTCGCCATTATGAT
Mmp9	CTGGACAGCCAGACACTAAAG	CTCGCGGCAAGTCTTCAGAG
Ngp	TCTAGTCAGAATCCTGCTACCAA	AGGAAGTCGCAGTCTTTAGGC
Nos2	ACATCGACCCGTCCACAGTAT	CAGAGGGGTAGGCTTGTCTC
Osm	CAATCGTGGCTGCTCCAACTCT	GGTGTGTTCAGGTTTTGGAGGC
Saa2	AGCTGGCTGGAAAGATGGAGACAA	TGTCCTCTGCCGAAGAATTCCTGA
Gapdh	TGACCTCAACTACATGGTCTACA	CTTCCCATTCTCGGCCTTG
